# Supplementary material for: 4-Nitro-2-{[(tricyclo­[3.3.1.13,7]decan-1-yl)iminium­yl]meth­yl}phenolate
Source: Acta Crystallogr Sect E Struct Rep Online. 2012 Mar 28;68(Pt 4):o1221. doi: 10.1107/S1600536812012597 (PMC3344155; doi:10.1107/S1600536812012597)
Supplement: Supplementary file 1 [file e-68-o1221-sup1.cif]

##############################################################################
#                                                                            #
# This CIF contains the data in a paper accepted for publication in          #
# Acta Crystallographica Section E. It conforms to the requirements of       #
# Notes for Authors for Acta Crystallographica Section E, and has been       #
# peer reviewed under the auspices of the IUCr Commission on Journals.       #
#                                                                            #
# Full details of the Crystallographic Information File format               #
# are given in the paper "The Crystallographic Information File (CIF):       #
# a New Standard Archive File for Crystallography" by S. R. Hall, F. H.      #
# Allen and I. D. Brown [Acta Cryst. (1991), A47, 655-685].                  #
#                                                                            #
# The current version of the core CIF dictionary is obtainable from          #
# ftp://ftp.iucr.org/pub/cif_core.dic.                                       #
#                                                                            #
# Software is freely available for graphical display of the structure(s)     #
# in this CIF. For information consult the CIF software page                 #
# http://www.iucr.org/resources/cif/software.                                #
#                                                                            #
# This file may be used for bona fide research purposes within the           #
# scientific community so long as proper attribution is given to the journal # 
# article from which it was obtained.                                        #
#                                                                            #
##############################################################################
data_global
_audit_creation_method     SHELXL-97
_journal_date_recd_electronic     2012-03-21
_journal_date_accepted     2012-03-22
_journal_name_full     'Acta Crystallographica, Section E'
_journal_year     2012
_journal_volume     68
_journal_issue      4
_journal_page_first     o1221
_journal_page_last     o1221
_journal_paper_category     QO
_journal_paper_doi     10.1107/S1600536812012597
_journal_coeditor_code     FK2057
_publ_contact_author_name     'Dr. Kwang Ha'
_publ_contact_author_address
; School of Applied Chemical Engineering,
  The Research Institute of Catalysis,
  Chonnam National University,
  Gwangju 500-757,
  Republic of Korea
;
_publ_contact_author_email     hakwang@chonnam.ac.kr
_publ_contact_author_fax     '82 62 530 1909'
_publ_contact_author_phone     '82 62 530 1901'
_publ_section_title
;
4-Nitro-2-{[(tricyclo[3.3.1.1^3,7^]decan-1-yl)iminiumyl]methyl}phenolate
;
loop_
    _publ_author_name
    _publ_author_footnote
    _publ_author_address
    'Ha, Kwang' .
; School of Applied Chemical Engineering,
  The Research Institute of Catalysis,
  Chonnam National University,
  Gwangju 500-757,
  Republic of Korea
;
_iucr_refine_instructions_details
;
TITL C17H20N2O3
CELL 0.71073   6.3531  11.0617  12.1576  62.995  76.446  75.487
ZERR    2.00   0.0005   0.0010   0.0011   0.002   0.002   0.002
LATT  1
SFAC C  H  N O
UNIT 34 40 4 6
MERG 2
L.S. 18
OMIT -7   0   3
OMIT 2  12   0
OMIT 2  13   6
OMIT -5   4   8
OMIT -2  10  10
OMIT -3 -11   1
OMIT 2  10  14
ACTA
BOND $H
CONF
HTAB N1 O1
FMAP 2
PLAN -20
TEMP -73
WGHT    0.061600
FVAR       1.05374
O1    4    1.088301    0.798930   -0.010744    11.00000    0.04589    0.08370 =
         0.05255   -0.03429    0.00527   -0.02520
O2    4    0.939088    0.504309   -0.309896    11.00000    0.05986    0.08380 =
         0.07196   -0.05766    0.01205   -0.00153
O3    4    0.621042    0.506878   -0.196487    11.00000    0.05346    0.07170 =
         0.07198   -0.04534    0.01245   -0.02097
N1    3    0.709316    0.790717    0.129076    11.00000    0.03373    0.04488 =
         0.03107   -0.01277    0.00081   -0.01159
H1N   2    0.855847    0.809485    0.102898    11.00000   -1.50000
N2    3    0.808761    0.534938   -0.229518    11.00000    0.04978    0.04144 =
         0.05021   -0.02243    0.00234   -0.00201
C1    1    1.021516    0.741743   -0.062784    11.00000    0.03536    0.04615 =
         0.03354   -0.00800   -0.00192   -0.00653
C2    1    0.804612    0.703441   -0.025683    11.00000    0.03528    0.03442 =
         0.02625   -0.00648    0.00195   -0.00512
C3    1    0.739450    0.635762   -0.080669    11.00000    0.03469    0.03454 =
         0.03378   -0.01150    0.00051   -0.00102
AFIX  43
H3    2    0.597960    0.609975   -0.054167    11.00000   -1.20000
AFIX   0
C4    1    0.878608    0.605760   -0.173398    11.00000    0.03776    0.03250 =
         0.03559   -0.01301   -0.00038    0.00177
C5    1    1.087834    0.644200   -0.214401    11.00000    0.03667    0.04400 =
         0.03532   -0.01286    0.00524    0.00192
AFIX  43
H5    2    1.182307    0.622971   -0.278694    11.00000   -1.20000
AFIX   0
C6    1    1.155401    0.710755   -0.163409    11.00000    0.03820    0.05095 =
         0.03731   -0.01235    0.00540   -0.00848
AFIX  43
H6    2    1.295618    0.738245   -0.194570    11.00000   -1.20000
AFIX   0
C7    1    0.656982    0.731939    0.071257    11.00000    0.03710    0.03601 =
         0.03462   -0.00959   -0.00001   -0.00950
AFIX  43
H7    2    0.515419    0.706713    0.093883    11.00000   -1.20000
AFIX   0
C8    1    0.573448    0.817820    0.235022    11.00000    0.03114    0.04083 =
         0.02730   -0.01545    0.00170   -0.00890
C9    1    0.694202    0.900938    0.263336    11.00000    0.03962    0.04734 =
         0.04037   -0.01637   -0.00567   -0.01248
AFIX  23
H9A   2    0.842800    0.849495    0.281926    11.00000   -1.20000
H9B   2    0.710301    0.989394    0.189793    11.00000   -1.20000
AFIX   0
C10   1    0.566071    0.928100    0.374664    11.00000    0.04456    0.04841 =
         0.03996   -0.02264   -0.00260   -0.01557
AFIX  13
H10   2    0.646102    0.982476    0.393123    11.00000   -1.20000
AFIX   0
C11   1    0.542762    0.791856    0.488228    11.00000    0.03673    0.05434 =
         0.03540   -0.01906   -0.00826    0.00166
AFIX  23
H11A  2    0.689854    0.738929    0.508626    11.00000   -1.20000
H11B  2    0.461105    0.809411    0.561005    11.00000   -1.20000
AFIX   0
C12   1    0.420217    0.709704    0.460040    11.00000    0.03827    0.03392 =
         0.03044   -0.00881    0.00357   -0.00480
AFIX  13
H12   2    0.404268    0.620472    0.534526    11.00000   -1.20000
AFIX   0
C13   1    0.192814    0.791027    0.429194    11.00000    0.03641    0.04695 =
         0.04321   -0.02072    0.00155   -0.00907
AFIX  23
H13A  2    0.112391    0.736978    0.411916    11.00000   -1.20000
H13B  2    0.107825    0.809122    0.501138    11.00000   -1.20000
AFIX   0
C14   1    0.217192    0.926834    0.315335    11.00000    0.03283    0.04088 =
         0.04342   -0.02015   -0.00943    0.00175
AFIX  13
H14   2    0.068270    0.980188    0.295383    11.00000   -1.20000
AFIX   0
C15   1    0.346310    0.898723    0.203015    11.00000    0.04227    0.03927 =
         0.03349   -0.01335   -0.00797   -0.00580
AFIX  23
H15A  2    0.267622    0.845109    0.184150    11.00000   -1.20000
H15B  2    0.360768    0.986742    0.128670    11.00000   -1.20000
AFIX   0
C16   1    0.548914    0.680888    0.348297    11.00000    0.03734    0.03618 =
         0.03524   -0.01245    0.00040   -0.00424
AFIX  23
H16A  2    0.695654    0.626608    0.367910    11.00000   -1.20000
H16B  2    0.469853    0.627007    0.329982    11.00000   -1.20000
AFIX   0
C17   1    0.338791    1.009956    0.343764    11.00000    0.05229    0.03642 =
         0.04112   -0.01772   -0.00655   -0.00258
AFIX  23
H17A  2    0.254725    1.029230    0.415271    11.00000   -1.20000
H17B  2    0.353642    1.098908    0.270653    11.00000   -1.20000
HKLF 4
REM  C17H20N2O3
REM R1 =  0.0525 for   1457 Fo > 4sig(Fo)  and  0.1158 for all   2822 data
REM    202 parameters refined using      0 restraints
END
WGHT      0.0616      0.0000
REM Highest difference peak  0.191,  deepest hole -0.236,  1-sigma level  0.047
Q1    1   0.3758  0.6002  0.5277  11.00000  0.05    0.19
Q2    1   0.3888  0.8032  0.0639  11.00000  0.05    0.19
Q3    1   0.8466  0.6093 -0.1926  11.00000  0.05
 4-Nitro-2-[(tricyclo[3.3.1.1^3,7^]decan-1-yliminiumyl)methyl]phenolate   0.18
Q4    1   0.9169  0.4331 -0.3778  11.00000  0.05    0.18
Q5    1   0.0024  0.9382  0.1221  11.00000  0.05    0.18
Q6    1   1.0884  0.7045  0.0264  11.00000  0.05    0.18
Q7    1   0.2811  0.5203  0.5485  11.00000  0.05    0.16
Q8    1   0.7512  0.4448 -0.1334  11.00000  0.05    0.16
Q9    1   0.2243  0.8401  0.3469  11.00000  0.05    0.16
Q10   1   0.3162  0.9382  0.2799  11.00000  0.05    0.16
Q11   1   0.6934  0.5792 -0.1465  11.00000  0.05    0.15
Q12   1   1.3391  0.5109 -0.3207  11.00000  0.05    0.15
Q13   1   0.8763  0.7232 -0.0556  11.00000  0.05    0.15
Q14   1   0.6267  0.7980  0.1989  11.00000  0.05    0.15
Q15   1   1.1733  0.6755  0.0991  11.00000  0.05    0.15
Q16   1   0.6319  0.9732  0.2762  11.00000  0.05    0.14
Q17   1   0.7665  0.8057  0.1250  11.00000  0.05    0.14
Q18   1   0.2140  0.7665  0.1425  11.00000  0.05    0.14
Q19   1   1.2226  0.6091 -0.3225  11.00000  0.05    0.14
Q20   1   0.2771  0.9596  0.2445  11.00000  0.05    0.14
;
data_I
_chemical_name_systematic
;
4-Nitro-2-[(tricyclo[3.3.1.1^3,7^]decan-1-yliminiumyl)methyl]phenolate
;
_chemical_name_common     ?
_chemical_formula_moiety     'C17 H20 N2 O3'
_chemical_formula_sum     'C17 H20 N2 O3'
_chemical_formula_structural     ?
_chemical_formula_analytical     ?
_chemical_formula_iupac     'C17 H20 N2 O3'
_chemical_formula_weight     300.35
_chemical_melting_point     ?
_symmetry_cell_setting     triclinic
_symmetry_space_group_name_H-M     'P -1'
_symmetry_space_group_name_Hall     '-P 1'
loop_
    _symmetry_equiv_pos_as_xyz
    'x, y, z'
    '-x, -y, -z'
_cell_length_a     6.3531(5)
_cell_length_b     11.0617(10)
_cell_length_c     12.1576(11)
_cell_angle_alpha     62.995(2)
_cell_angle_beta     76.446(2)
_cell_angle_gamma     75.487(2)
_cell_volume     729.71(11)
_cell_formula_units_Z     2
_cell_measurement_reflns_used     1063
_cell_measurement_theta_min     3.35
_cell_measurement_theta_max     24.85
_cell_measurement_temperature     200(2)
_exptl_crystal_description     'block'
_exptl_crystal_colour     'yellow'
_exptl_crystal_size_max     0.26
_exptl_crystal_size_mid     0.25
_exptl_crystal_size_min     0.15
_exptl_crystal_density_diffrn     1.367
_exptl_crystal_density_meas     ?
_exptl_crystal_density_method     'not measured'
_exptl_crystal_F_000     320
_exptl_absorpt_coefficient_mu     0.094
_exptl_absorpt_correction_type     multi-scan
_exptl_absorpt_process_details     '(SADABS; Bruker, 2000)'
_exptl_absorpt_correction_T_min     0.896719
_exptl_absorpt_correction_T_max     1.000000
_exptl_special_details     ?
_diffrn_ambient_temperature     200(2)
_diffrn_radiation_type     MoK\a
_diffrn_radiation_wavelength     0.71073
_diffrn_radiation_source     'fine-focus sealed tube'
_diffrn_radiation_monochromator     graphite
_diffrn_measurement_device_type     'Bruker SMART 1000 CCD'
_diffrn_measurement_method     '\f and \w scans'
_diffrn_detector_area_resol_mean     ?
_diffrn_reflns_number     4583
_diffrn_reflns_av_R_equivalents     0.0290
_diffrn_reflns_av_sigmaI/netI     0.0724
_diffrn_reflns_theta_min     1.90
_diffrn_reflns_theta_max     25.98
_diffrn_reflns_theta_full     25.98
_diffrn_measured_fraction_theta_max     0.992
_diffrn_measured_fraction_theta_full     0.992
_diffrn_reflns_limit_h_min     -7
_diffrn_reflns_limit_h_max     6
_diffrn_reflns_limit_k_min     -13
_diffrn_reflns_limit_k_max     13
_diffrn_reflns_limit_l_min     -13
_diffrn_reflns_limit_l_max     14
_diffrn_standards_number     0
_diffrn_standards_interval_count     0
_diffrn_standards_interval_time     0
_diffrn_standards_decay_%     0
_refine_special_details
;
Refinement of <i>F</i>^2^ against ALL reflections. The weighted <i>R</i>-factor
<i>wR</i> and goodness of fit <i>S</i> are based on <i>F</i>^2^, conventional
<i>R</i>-factors <i>R</i> are based on <i>F</i>, with <i>F</i> set to zero for
negative <i>F</i>^2^. The threshold expression of <i>F</i>^2^ >
\s(<i>F</i>^2^) is used only for calculating <i>R</i>-factors(gt) <i>etc</i>.
and is not relevant to the choice of reflections for refinement.
<i>R</i>-factors based on <i>F</i>^2^ are statistically about twice as large
as those based on <i>F</i>, and <i>R</i>- factors based on ALL data will be
even larger.
;
_reflns_number_total     2822
_reflns_number_gt     1457
_reflns_threshold_expression     I>2sigma(I)
_refine_ls_structure_factor_coef     Fsqd
_refine_ls_matrix_type     full
_refine_ls_R_factor_all     0.1158
_refine_ls_R_factor_gt     0.0525
_refine_ls_wR_factor_gt     0.1134
_refine_ls_wR_factor_ref     0.1460
_refine_ls_goodness_of_fit_ref     0.954
_refine_ls_restrained_S_all     0.954
_refine_ls_number_reflns     2822
_refine_ls_number_parameters     202
_refine_ls_number_restraints     0
_refine_ls_hydrogen_treatment     mixed
_refine_ls_weighting_scheme     calc
_refine_ls_weighting_details
                 'calc w=1/[\s^2^(Fo^2^)+(0.0616P)^2^] where P=(Fo^2^+2Fc^2^)/3'
_atom_sites_solution_hydrogens     geom
_atom_sites_solution_primary     direct
_atom_sites_solution_secondary     difmap
_refine_ls_shift/su_max     0.000
_refine_ls_shift/su_mean     0.000
_refine_diff_density_max     0.191
_refine_diff_density_min     -0.236
_refine_ls_extinction_method     none
_refine_ls_extinction_coef     ?
loop_
    _atom_type_symbol
    _atom_type_description
    _atom_type_scat_dispersion_real
    _atom_type_scat_dispersion_imag
    _atom_type_scat_source
    'C' 'C' 0.0033 0.0016
                         'International Tables Vol C Tables 4.2.6.8 and 6.1.1.4'
    'H' 'H' 0.0000 0.0000
                         'International Tables Vol C Tables 4.2.6.8 and 6.1.1.4'
    'N' 'N' 0.0061 0.0033
                         'International Tables Vol C Tables 4.2.6.8 and 6.1.1.4'
    'O' 'O' 0.0106 0.0060
                         'International Tables Vol C Tables 4.2.6.8 and 6.1.1.4'
_computing_data_collection     'SMART (Bruker, 2000)'
_computing_cell_refinement     'SAINT (Bruker, 2000)'
_computing_data_reduction     'SAINT (Bruker, 2000)'
_computing_structure_solution     'SHELXS97 (Sheldrick, 2008)'
_computing_structure_refinement     'SHELXL97 (Sheldrick, 2008)'
_computing_molecular_graphics     'ORTEP-3 (Farrugia, 1997)'
_computing_publication_material     'SHELXL97 (Sheldrick, 2008)'
loop_
    _atom_site_type_symbol
    _atom_site_label
    _atom_site_fract_x
    _atom_site_fract_y
    _atom_site_fract_z
    _atom_site_U_iso_or_equiv
    _atom_site_adp_type
    _atom_site_calc_flag
    _atom_site_refinement_flags
    _atom_site_occupancy
    _atom_site_symmetry_multiplicity
    _atom_site_disorder_assembly
    _atom_site_disorder_group
    O O1 1.0883(3) 0.7989(2) -0.01074(18) 0.0579(6) Uani d . 1 1 . .
    O O2 0.9391(3) 0.5043(2) -0.3099(2) 0.0681(6) Uani d . 1 1 . .
    O O3 0.6210(3) 0.5069(2) -0.19649(19) 0.0616(6) Uani d . 1 1 . .
    N N1 0.7093(3) 0.7907(2) 0.12908(19) 0.0378(6) Uani d . 1 1 . .
    H H1N 0.856(5) 0.809(3) 0.103(2) 0.057 Uiso d . 1 1 . .
    N N2 0.8088(4) 0.5349(2) -0.2295(2) 0.0487(6) Uani d . 1 1 . .
    C C1 1.0215(4) 0.7417(3) -0.0628(2) 0.0423(7) Uani d . 1 1 . .
    C C2 0.8046(4) 0.7034(2) -0.0257(2) 0.0357(6) Uani d . 1 1 . .
    C C3 0.7394(4) 0.6358(2) -0.0807(2) 0.0374(6) Uani d . 1 1 . .
    H H3 0.5980 0.6100 -0.0542 0.045 Uiso calc R 1 1 . .
    C C4 0.8786(4) 0.6058(2) -0.1734(2) 0.0382(6) Uani d . 1 1 . .
    C C5 1.0878(4) 0.6442(3) -0.2144(2) 0.0438(7) Uani d . 1 1 . .
    H H5 1.1823 0.6230 -0.2787 0.053 Uiso calc R 1 1 . .
    C C6 1.1554(4) 0.7108(3) -0.1634(2) 0.0463(7) Uani d . 1 1 . .
    H H6 1.2956 0.7382 -0.1946 0.056 Uiso calc R 1 1 . .
    C C7 0.6570(4) 0.7319(2) 0.0713(2) 0.0382(6) Uani d . 1 1 . .
    H H7 0.5154 0.7067 0.0939 0.046 Uiso calc R 1 1 . .
    C C8 0.5734(4) 0.8178(2) 0.2350(2) 0.0331(6) Uani d . 1 1 . .
    C C9 0.6942(4) 0.9009(3) 0.2633(2) 0.0422(7) Uani d . 1 1 . .
    H H9A 0.8428 0.8495 0.2819 0.051 Uiso calc R 1 1 . .
    H H9B 0.7103 0.9894 0.1898 0.051 Uiso calc R 1 1 . .
    C C10 0.5661(4) 0.9281(3) 0.3747(2) 0.0418(7) Uani d . 1 1 . .
    H H10 0.6461 0.9825 0.3931 0.050 Uiso calc R 1 1 . .
    C C11 0.5428(4) 0.7919(3) 0.4882(2) 0.0433(7) Uani d . 1 1 . .
    H H11A 0.6899 0.7389 0.5086 0.052 Uiso calc R 1 1 . .
    H H11B 0.4611 0.8094 0.5610 0.052 Uiso calc R 1 1 . .
    C C12 0.4202(4) 0.7097(2) 0.4600(2) 0.0378(6) Uani d . 1 1 . .
    H H12 0.4043 0.6205 0.5345 0.045 Uiso calc R 1 1 . .
    C C13 0.1928(4) 0.7910(3) 0.4292(2) 0.0424(7) Uani d . 1 1 . .
    H H13A 0.1124 0.7370 0.4119 0.051 Uiso calc R 1 1 . .
    H H13B 0.1078 0.8091 0.5011 0.051 Uiso calc R 1 1 . .
    C C14 0.2172(4) 0.9268(2) 0.3153(2) 0.0389(7) Uani d . 1 1 . .
    H H14 0.0683 0.9802 0.2954 0.047 Uiso calc R 1 1 . .
    C C15 0.3463(4) 0.8987(3) 0.2030(2) 0.0388(7) Uani d . 1 1 . .
    H H15A 0.2676 0.8451 0.1841 0.047 Uiso calc R 1 1 . .
    H H15B 0.3608 0.9867 0.1287 0.047 Uiso calc R 1 1 . .
    C C16 0.5489(4) 0.6809(2) 0.3483(2) 0.0386(6) Uani d . 1 1 . .
    H H16A 0.6957 0.6266 0.3679 0.046 Uiso calc R 1 1 . .
    H H16B 0.4699 0.6270 0.3300 0.046 Uiso calc R 1 1 . .
    C C17 0.3388(4) 1.0100(3) 0.3438(3) 0.0437(7) Uani d . 1 1 . .
    H H17A 0.2547 1.0292 0.4153 0.052 Uiso calc R 1 1 . .
    H H17B 0.3536 1.0989 0.2707 0.052 Uiso calc R 1 1 . .
loop_
    _atom_site_aniso_label
    _atom_site_aniso_U_11
    _atom_site_aniso_U_22
    _atom_site_aniso_U_33
    _atom_site_aniso_U_12
    _atom_site_aniso_U_13
    _atom_site_aniso_U_23
    O1 0.0459(12) 0.0837(15) 0.0525(13) -0.0252(10) 0.0053(9) -0.0343(12)
    O2 0.0599(14) 0.0838(16) 0.0720(16) -0.0015(11) 0.0120(11) -0.0577(13)
    O3 0.0535(14) 0.0717(14) 0.0720(15) -0.0210(11) 0.0125(11) -0.0453(12)
    N1 0.0337(13) 0.0449(13) 0.0311(13) -0.0116(10) 0.0008(10) -0.0128(11)
    N2 0.0498(16) 0.0414(14) 0.0502(16) -0.0020(12) 0.0023(12) -0.0224(12)
    C1 0.0354(16) 0.0461(16) 0.0335(16) -0.0065(12) -0.0019(12) -0.0080(14)
    C2 0.0353(15) 0.0344(14) 0.0263(14) -0.0051(11) 0.0020(11) -0.0065(12)
    C3 0.0347(15) 0.0345(14) 0.0338(16) -0.0010(11) 0.0005(12) -0.0115(12)
    C4 0.0378(16) 0.0325(14) 0.0356(16) 0.0018(11) -0.0004(12) -0.0130(12)
    C5 0.0367(16) 0.0440(16) 0.0353(16) 0.0019(12) 0.0052(12) -0.0129(14)
    C6 0.0382(16) 0.0509(17) 0.0373(17) -0.0085(13) 0.0054(13) -0.0124(14)
    C7 0.0371(15) 0.0360(15) 0.0346(16) -0.0095(11) 0.0000(12) -0.0096(13)
    C8 0.0311(14) 0.0408(15) 0.0273(14) -0.0089(11) 0.0017(11) -0.0155(12)
    C9 0.0396(16) 0.0473(16) 0.0404(17) -0.0125(12) -0.0057(12) -0.0164(13)
    C10 0.0446(17) 0.0484(16) 0.0400(17) -0.0156(13) -0.0026(12) -0.0226(14)
    C11 0.0367(16) 0.0543(17) 0.0354(16) 0.0017(12) -0.0083(12) -0.0191(14)
    C12 0.0383(15) 0.0339(14) 0.0304(15) -0.0048(11) 0.0036(11) -0.0088(12)
    C13 0.0364(16) 0.0469(16) 0.0432(17) -0.0091(12) 0.0015(12) -0.0207(14)
    C14 0.0328(15) 0.0409(15) 0.0434(17) 0.0017(11) -0.0094(12) -0.0201(13)
    C15 0.0423(16) 0.0393(15) 0.0335(15) -0.0058(12) -0.0080(12) -0.0133(13)
    C16 0.0373(15) 0.0362(15) 0.0352(16) -0.0042(11) 0.0004(12) -0.0125(13)
    C17 0.0523(18) 0.0364(15) 0.0411(17) -0.0026(12) -0.0065(13) -0.0177(13)
_geom_special_details
;
All e.s.d.'s (except the e.s.d. in the dihedral angle between two l.s. planes)
are estimated using the full covariance matrix. The cell e.s.d.'s are taken
into account individually in the estimation of e.s.d.'s in distances, angles
and torsion angles; correlations between e.s.d.'s in cell parameters are only
used when they are defined by crystal symmetry. An approximate (isotropic)
treatment of cell e.s.d.'s is used for estimating e.s.d.'s involving l.s.
planes.
;
loop_
    _geom_bond_atom_site_label_1
    _geom_bond_atom_site_label_2
    _geom_bond_site_symmetry_2
    _geom_bond_distance
    _geom_bond_publ_flag
    O1 C1 . 1.267(3) ?
    O2 N2 . 1.239(3) ?
    O3 N2 . 1.236(3) ?
    N1 C7 . 1.289(3) ?
    N1 C8 . 1.481(3) ?
    N1 H1N . 0.95(3) ?
    N2 C4 . 1.441(3) ?
    C1 C6 . 1.444(4) ?
    C1 C2 . 1.452(3) ?
    C2 C3 . 1.385(3) ?
    C2 C7 . 1.428(3) ?
    C3 C4 . 1.374(3) ?
    C3 H3 . 0.9500 ?
    C4 C5 . 1.406(3) ?
    C5 C6 . 1.345(4) ?
    C5 H5 . 0.9500 ?
    C6 H6 . 0.9500 ?
    C7 H7 . 0.9500 ?
    C8 C9 . 1.522(3) ?
    C8 C15 . 1.528(3) ?
    C8 C16 . 1.529(3) ?
    C9 C10 . 1.522(4) ?
    C9 H9A . 0.9900 ?
    C9 H9B . 0.9900 ?
    C10 C11 . 1.525(3) ?
    C10 C17 . 1.528(3) ?
    C10 H10 . 1.0000 ?
    C11 C12 . 1.520(3) ?
    C11 H11A . 0.9900 ?
    C11 H11B . 0.9900 ?
    C12 C13 . 1.528(3) ?
    C12 C16 . 1.535(3) ?
    C12 H12 . 1.0000 ?
    C13 C14 . 1.525(3) ?
    C13 H13A . 0.9900 ?
    C13 H13B . 0.9900 ?
    C14 C17 . 1.527(3) ?
    C14 C15 . 1.539(3) ?
    C14 H14 . 1.0000 ?
    C15 H15A . 0.9900 ?
    C15 H15B . 0.9900 ?
    C16 H16A . 0.9900 ?
    C16 H16B . 0.9900 ?
    C17 H17A . 0.9900 ?
    C17 H17B . 0.9900 ?
loop_
    _geom_angle_atom_site_label_1
    _geom_angle_atom_site_label_2
    _geom_angle_atom_site_label_3
    _geom_angle_site_symmetry_1
    _geom_angle_site_symmetry_3
    _geom_angle
    _geom_angle_publ_flag
    C7 N1 C8 . . 126.4(2) ?
    C7 N1 H1N . . 113.5(16) ?
    C8 N1 H1N . . 119.8(16) ?
    O3 N2 O2 . . 122.0(3) ?
    O3 N2 C4 . . 119.2(2) ?
    O2 N2 C4 . . 118.8(2) ?
    O1 C1 C6 . . 122.3(2) ?
    O1 C1 C2 . . 122.3(2) ?
    C6 C1 C2 . . 115.4(3) ?
    C3 C2 C7 . . 118.9(2) ?
    C3 C2 C1 . . 121.0(2) ?
    C7 C2 C1 . . 120.1(2) ?
    C4 C3 C2 . . 120.3(2) ?
    C4 C3 H3 . . 119.9 ?
    C2 C3 H3 . . 119.9 ?
    C3 C4 C5 . . 120.6(3) ?
    C3 C4 N2 . . 119.7(2) ?
    C5 C4 N2 . . 119.8(2) ?
    C6 C5 C4 . . 120.6(3) ?
    C6 C5 H5 . . 119.7 ?
    C4 C5 H5 . . 119.7 ?
    C5 C6 C1 . . 122.1(3) ?
    C5 C6 H6 . . 119.0 ?
    C1 C6 H6 . . 119.0 ?
    N1 C7 C2 . . 122.2(2) ?
    N1 C7 H7 . . 118.9 ?
    C2 C7 H7 . . 118.9 ?
    N1 C8 C9 . . 107.1(2) ?
    N1 C8 C15 . . 111.4(2) ?
    C9 C8 C15 . . 109.8(2) ?
    N1 C8 C16 . . 109.2(2) ?
    C9 C8 C16 . . 109.9(2) ?
    C15 C8 C16 . . 109.45(19) ?
    C10 C9 C8 . . 109.6(2) ?
    C10 C9 H9A . . 109.7 ?
    C8 C9 H9A . . 109.7 ?
    C10 C9 H9B . . 109.7 ?
    C8 C9 H9B . . 109.7 ?
    H9A C9 H9B . . 108.2 ?
    C9 C10 C11 . . 109.8(2) ?
    C9 C10 C17 . . 109.2(2) ?
    C11 C10 C17 . . 109.7(2) ?
    C9 C10 H10 . . 109.4 ?
    C11 C10 H10 . . 109.4 ?
    C17 C10 H10 . . 109.4 ?
    C12 C11 C10 . . 109.2(2) ?
    C12 C11 H11A . . 109.8 ?
    C10 C11 H11A . . 109.8 ?
    C12 C11 H11B . . 109.8 ?
    C10 C11 H11B . . 109.8 ?
    H11A C11 H11B . . 108.3 ?
    C11 C12 C13 . . 109.8(2) ?
    C11 C12 C16 . . 109.7(2) ?
    C13 C12 C16 . . 109.2(2) ?
    C11 C12 H12 . . 109.4 ?
    C13 C12 H12 . . 109.4 ?
    C16 C12 H12 . . 109.4 ?
    C14 C13 C12 . . 109.35(19) ?
    C14 C13 H13A . . 109.8 ?
    C12 C13 H13A . . 109.8 ?
    C14 C13 H13B . . 109.8 ?
    C12 C13 H13B . . 109.8 ?
    H13A C13 H13B . . 108.3 ?
    C13 C14 C17 . . 109.3(2) ?
    C13 C14 C15 . . 109.8(2) ?
    C17 C14 C15 . . 109.8(2) ?
    C13 C14 H14 . . 109.3 ?
    C17 C14 H14 . . 109.3 ?
    C15 C14 H14 . . 109.3 ?
    C8 C15 C14 . . 108.5(2) ?
    C8 C15 H15A . . 110.0 ?
    C14 C15 H15A . . 110.0 ?
    C8 C15 H15B . . 110.0 ?
    C14 C15 H15B . . 110.0 ?
    H15A C15 H15B . . 108.4 ?
    C8 C16 C12 . . 109.0(2) ?
    C8 C16 H16A . . 109.9 ?
    C12 C16 H16A . . 109.9 ?
    C8 C16 H16B . . 109.9 ?
    C12 C16 H16B . . 109.9 ?
    H16A C16 H16B . . 108.3 ?
    C14 C17 C10 . . 109.3(2) ?
    C14 C17 H17A . . 109.8 ?
    C10 C17 H17A . . 109.8 ?
    C14 C17 H17B . . 109.8 ?
    C10 C17 H17B . . 109.8 ?
    H17A C17 H17B . . 108.3 ?
loop_
    _geom_torsion_atom_site_label_1
    _geom_torsion_atom_site_label_2
    _geom_torsion_atom_site_label_3
    _geom_torsion_atom_site_label_4
    _geom_torsion_site_symmetry_1
    _geom_torsion_site_symmetry_2
    _geom_torsion_site_symmetry_3
    _geom_torsion_site_symmetry_4
    _geom_torsion
    _geom_torsion_publ_flag
    O1 C1 C2 C3 . . . . -177.2(2) ?
    C6 C1 C2 C3 . . . . 3.0(3) ?
    O1 C1 C2 C7 . . . . 1.0(4) ?
    C6 C1 C2 C7 . . . . -178.7(2) ?
    C7 C2 C3 C4 . . . . -179.4(2) ?
    C1 C2 C3 C4 . . . . -1.2(3) ?
    C2 C3 C4 C5 . . . . -0.5(4) ?
    C2 C3 C4 N2 . . . . 179.8(2) ?
    O3 N2 C4 C3 . . . . 2.7(3) ?
    O2 N2 C4 C3 . . . . -177.5(2) ?
    O3 N2 C4 C5 . . . . -176.9(2) ?
    O2 N2 C4 C5 . . . . 2.9(3) ?
    C3 C4 C5 C6 . . . . 0.1(4) ?
    N2 C4 C5 C6 . . . . 179.8(2) ?
    C4 C5 C6 C1 . . . . 2.0(4) ?
    O1 C1 C6 C5 . . . . 176.8(2) ?
    C2 C1 C6 C5 . . . . -3.5(4) ?
    C8 N1 C7 C2 . . . . -176.4(2) ?
    C3 C2 C7 N1 . . . . 177.8(2) ?
    C1 C2 C7 N1 . . . . -0.4(4) ?
    C7 N1 C8 C9 . . . . -174.7(2) ?
    C7 N1 C8 C15 . . . . -54.6(3) ?
    C7 N1 C8 C16 . . . . 66.4(3) ?
    N1 C8 C9 C10 . . . . -178.11(19) ?
    C15 C8 C9 C10 . . . . 60.9(3) ?
    C16 C8 C9 C10 . . . . -59.6(3) ?
    C8 C9 C10 C11 . . . . 59.8(3) ?
    C8 C9 C10 C17 . . . . -60.5(3) ?
    C9 C10 C11 C12 . . . . -60.2(3) ?
    C17 C10 C11 C12 . . . . 59.8(3) ?
    C10 C11 C12 C13 . . . . -59.8(3) ?
    C10 C11 C12 C16 . . . . 60.3(3) ?
    C11 C12 C13 C14 . . . . 60.2(3) ?
    C16 C12 C13 C14 . . . . -60.2(3) ?
    C12 C13 C14 C17 . . . . -60.2(3) ?
    C12 C13 C14 C15 . . . . 60.3(3) ?
    N1 C8 C15 C14 . . . . -178.32(19) ?
    C9 C8 C15 C14 . . . . -59.9(3) ?
    C16 C8 C15 C14 . . . . 60.8(3) ?
    C13 C14 C15 C8 . . . . -60.3(3) ?
    C17 C14 C15 C8 . . . . 59.8(2) ?
    N1 C8 C16 C12 . . . . 176.50(19) ?
    C9 C8 C16 C12 . . . . 59.3(3) ?
    C15 C8 C16 C12 . . . . -61.3(3) ?
    C11 C12 C16 C8 . . . . -59.8(3) ?
    C13 C12 C16 C8 . . . . 60.6(3) ?
    C13 C14 C17 C10 . . . . 60.2(3) ?
    C15 C14 C17 C10 . . . . -60.3(3) ?
    C9 C10 C17 C14 . . . . 60.2(3) ?
    C11 C10 C17 C14 . . . . -60.1(3) ?
loop_
    _geom_hbond_atom_site_label_D
    _geom_hbond_atom_site_label_H
    _geom_hbond_atom_site_label_A
    _geom_hbond_site_symmetry_A
    _geom_hbond_distance_DH
    _geom_hbond_distance_HA
    _geom_hbond_distance_DA
    _geom_hbond_angle_DHA
    N1 H1N O1 . 0.95(3) 1.79(3) 2.597(3) 140(2)
