# Supplementary material for: 4-Nitro-2-{[(tricyclo­[3.3.1.13,7]decan-1-yl)iminium­yl]meth­yl}phenolate
Source: Acta Crystallogr Sect E Struct Rep Online. 2012 Mar 28;68(Pt 4):o1221. doi: 10.1107/S1600536812012597 (PMC3344155; doi:10.1107/S1600536812012597)
Supplement: Supplementary file 2 [file e-68-o1221-Isup2.hkl]

# 
# h,k,l, Fc-squared, Fo-squared, sigma(Fo-squared) and status flag 
# 
data_I
_shelx_title ' C17H20N2O3' 
_shelx_refln_list_code          4 
_shelx_F_calc_maximum       94.95 
_exptl_crystal_F_000       320.00 
_reflns_d_resolution_high  0.8113 
 
loop_ 
 _symmetry_equiv_pos_as_xyz 
 'x, y, z' 
 '-x, -y, -z' 
 
_cell_length_a     6.3531 
_cell_length_b    11.0617 
_cell_length_c    12.1576 
_cell_angle_alpha  62.995 
_cell_angle_beta   76.446 
_cell_angle_gamma  75.487 
 
_shelx_F_squared_multiplier     1.000 
 
loop_ 
 _refln_index_h 
 _refln_index_k 
 _refln_index_l 
 _refln_F_squared_calc 
 _refln_F_squared_meas 
 _refln_F_squared_sigma 
 _refln_observed_status 
   1   0   0      315.39      294.73      8.23 o 
   2   0   0      119.38      124.86      6.72 o 
   3   0   0        2.15        3.74      3.20 o 
   4   0   0       96.12       99.31      8.55 o 
   5   0   0        2.33        2.23      3.67 o 
   6   0   0        4.16       10.58      5.77 o 
   7   0   0        0.37       -0.27      3.69 o 
  -7   1   0        5.82        3.80      7.11 o 
  -6   1   0       27.11       19.93      7.06 o 
  -5   1   0        2.73       -0.24      2.68 o 
  -4   1   0        0.05       -0.43      2.08 o 
  -3   1   0        0.28       -0.28      1.95 o 
  -2   1   0     2650.99     2929.36     36.76 o 
  -1   1   0      245.33      259.01      4.90 o 
   0   1   0       44.38       50.38      1.23 o 
   1   1   0     2549.33     2575.84     46.54 o 
   2   1   0      819.75      832.03     17.42 o 
   3   1   0      557.79      616.10      7.96 o 
   4   1   0       77.99       80.02      7.90 o 
   5   1   0       39.83       30.34      7.43 o 
   6   1   0      119.06      127.86     12.92 o 
   7   1   0        3.27        5.03      3.82 o 
  -7   2   0       12.09       14.77      5.78 o 
  -6   2   0       24.05       13.72      5.69 o 
  -5   2   0       12.24       15.10      5.19 o 
  -4   2   0        9.91        9.01      3.35 o 
  -3   2   0      487.24      546.67     10.39 o 
  -2   2   0      620.47      659.71     11.51 o 
  -1   2   0      291.78      303.18      9.52 o 
   0   2   0     1127.71     1086.08     12.41 o 
   1   2   0      260.36      231.12      8.48 o 
   2   2   0       80.17       80.50      3.65 o 
   3   2   0       11.13        9.97      2.09 o 
   4   2   0       39.43       39.53      2.54 o 
   5   2   0        0.33       -1.47      2.56 o 
   6   2   0       31.91       32.58      8.62 o 
   7   2   0       37.38       34.31      6.73 o 
  -6   3   0        2.81        3.38      3.20 o 
  -5   3   0        0.80        0.10      3.40 o 
  -4   3   0        0.43       -0.81      2.22 o 
  -3   3   0       26.47       25.61      2.86 o 
  -2   3   0       98.62      105.98      4.50 o 
  -1   3   0        8.13        8.41      2.47 o 
   0   3   0       43.86       39.52      2.08 o 
   1   3   0      323.56      307.88      7.51 o 
   2   3   0      594.58      596.91     12.20 o 
   3   3   0      229.79      255.08      7.85 o 
   4   3   0       21.41       18.15      2.84 o 
   5   3   0        4.60        1.39      3.50 o 
   6   3   0       14.29       21.93      7.11 o 
   7   3   0        4.30       15.72      7.83 o 
  -6   4   0       27.84       30.78      6.13 o 
  -5   4   0       37.38       46.02      6.17 o 
  -4   4   0        3.44        3.79      3.00 o 
  -3   4   0       10.55        8.62      2.25 o 
  -2   4   0       23.58       25.77      3.05 o 
  -1   4   0       23.56       16.79      2.50 o 
   0   4   0      908.87      903.72     20.87 o 
   1   4   0      102.01       91.97      2.97 o 
   2   4   0       20.81       20.56      2.86 o 
   3   4   0       74.12       82.68      4.84 o 
   4   4   0       52.78       56.56      4.53 o 
   5   4   0       47.36       55.42      9.70 o 
   6   4   0       16.39        7.92      5.95 o 
   7   4   0       11.23       10.52      7.84 o 
  -6   5   0        5.61       -1.30      5.76 o 
  -5   5   0      118.95      110.62      8.34 o 
  -4   5   0       19.57       16.62      3.82 o 
  -3   5   0        0.85        1.74      1.45 o 
  -2   5   0        6.64        4.45      1.43 o 
  -1   5   0       76.96       73.37      4.55 o 
   0   5   0       96.32       91.44      4.58 o 
   1   5   0       15.70       15.85      1.73 o 
   2   5   0       16.58       14.80      2.44 o 
   3   5   0       51.41       53.31      4.20 o 
   4   5   0        1.94        1.03      1.94 o 
   5   5   0       28.56       21.53      6.21 o 
   6   5   0       20.54       22.63      7.12 o 
   7   5   0        0.81        2.74      6.51 o 
  -5   6   0        1.17        3.90      5.95 o 
  -4   6   0        0.16       -0.63      2.19 o 
  -3   6   0        0.69        0.37      1.56 o 
  -2   6   0       45.53       44.87      3.28 o 
  -1   6   0        6.09        6.03      2.08 o 
   0   6   0       25.63       23.05      3.07 o 
   1   6   0        0.47       -0.19      0.98 o 
   2   6   0      462.67      475.19     12.95 o 
   3   6   0       16.03       14.92      3.05 o 
   4   6   0       12.57        9.15      2.73 o 
   5   6   0        6.05        1.64      2.74 o 
   6   6   0        7.71        1.23      4.87 o 
   7   6   0        0.57        2.02      7.34 o 
  -5   7   0       25.59       17.33      8.49 o 
  -4   7   0       79.52       70.65     10.46 o 
  -3   7   0        6.22        3.13      2.51 o 
  -2   7   0       15.31       13.02      2.35 o 
  -1   7   0        2.45        1.14      2.55 o 
   0   7   0      212.21      232.25     15.54 o 
   1   7   0       20.10       20.18      2.67 o 
   2   7   0       27.82       26.33      3.76 o 
   3   7   0        5.34        3.90      2.20 o 
   4   7   0       17.93       16.13      3.57 o 
   5   7   0        0.14        0.27      2.43 o 
   6   7   0       14.47       10.62      6.97 o 
  -4   8   0        0.11        3.28      5.75 o 
  -3   8   0      117.46      117.53      8.13 o 
  -2   8   0        8.58        7.49      3.00 o 
  -1   8   0       29.97       25.40      6.08 o 
   0   8   0        0.02       -1.26      4.18 o 
   1   8   0       32.71       28.31      4.63 o 
   2   8   0       56.29       47.91      4.94 o 
   3   8   0      143.91      145.06      8.29 o 
   4   8   0       31.66       26.23      5.05 o 
   5   8   0        1.50       -2.11      2.11 o 
   6   8   0        0.82        7.83      6.52 o 
  -4   9   0        2.74        8.39      8.18 o 
  -3   9   0        6.32        6.27      3.63 o 
  -2   9   0        3.73        9.24      4.03 o 
  -1   9   0        1.72       -0.37      2.24 o 
   0   9   0       11.96       12.82      4.84 o 
   1   9   0       37.94       36.70      7.33 o 
   2   9   0       25.65       23.57      4.25 o 
   3   9   0       42.70       28.88      4.76 o 
   4   9   0        6.66        7.04      3.42 o 
   5   9   0        0.24       -1.07      3.08 o 
  -3  10   0        0.12       -1.64      7.03 o 
  -2  10   0        1.10       -1.44      4.54 o 
  -1  10   0       28.38       30.99      7.95 o 
   0  10   0      123.49      134.10     13.16 o 
   1  10   0        6.54       17.16      5.95 o 
   2  10   0        6.49        9.00      3.19 o 
   3  10   0        0.12       -0.27      2.53 o 
   4  10   0       26.67       34.90      6.07 o 
   5  10   0        2.92        6.22      4.81 o 
  -2  11   0        0.14        3.15      7.03 o 
  -1  11   0        5.79       -2.86      6.06 o 
   0  11   0       43.22       26.72      8.68 o 
   1  11   0       18.20       25.44      8.74 o 
   2  11   0       25.64       26.07      8.47 o 
   3  11   0       44.24       49.35     11.55 o 
   4  11   0        8.23       11.80      5.25 o 
   1  12   0        1.65        2.58      7.16 o 
  -2 -11   1        3.38       -1.34      5.60 o 
  -1 -11   1        1.73       -0.52      5.69 o 
   0 -11   1       18.47       28.75      9.21 o 
   1 -11   1        6.09        8.44      7.03 o 
  -4 -10   1        0.93        3.13      4.06 o 
  -3 -10   1       21.70       24.81      5.77 o 
  -2 -10   1       15.63       13.63      6.22 o 
  -1 -10   1        8.87        6.41      4.58 o 
   0 -10   1       10.75       14.99      6.30 o 
   1 -10   1       17.43       12.64      6.34 o 
   2 -10   1        0.07        1.24      4.67 o 
  -5  -9   1        8.65        9.79      4.74 o 
  -4  -9   1        1.57        2.26      4.41 o 
  -3  -9   1        0.02        0.59      4.92 o 
  -2  -9   1        0.01       -2.33      2.33 o 
  -1  -9   1        7.70       10.81      5.47 o 
   0  -9   1       56.51       46.23      8.89 o 
   1  -9   1       10.54       10.92      5.41 o 
   2  -9   1        0.06        0.22      2.71 o 
   3  -9   1        5.27        5.44      7.09 o 
  -6  -8   1        0.07        4.21      7.15 o 
  -5  -8   1        0.44       -1.94      3.06 o 
  -4  -8   1        3.34        8.74      3.00 o 
  -3  -8   1        2.69       -0.73      1.98 o 
  -2  -8   1       20.66       15.94      3.47 o 
  -1  -8   1        3.62        3.80      2.37 o 
   0  -8   1      107.98      101.13      6.47 o 
   1  -8   1       61.62       58.43      5.35 o 
   2  -8   1        4.25       -0.75      2.62 o 
   3  -8   1        4.87        5.01      3.42 o 
   4  -8   1        0.02       -1.89      5.93 o 
  -6  -7   1        3.88       -1.14      5.48 o 
  -5  -7   1       42.11       31.75      8.90 o 
  -4  -7   1       18.81       17.84      3.82 o 
  -3  -7   1        5.56        2.27      2.28 o 
  -2  -7   1      129.07      122.42      6.92 o 
  -1  -7   1        0.12       -1.18      1.18 o 
   0  -7   1       12.71        8.47      3.16 o 
   1  -7   1        5.57        3.68      2.13 o 
   2  -7   1        3.92        1.10      2.27 o 
   3  -7   1       39.79       36.25      7.88 o 
   4  -7   1        8.15       14.79      6.98 o 
   5  -7   1        8.96       -2.67      5.48 o 
  -6  -6   1        3.50        5.10      6.94 o 
  -5  -6   1       35.80       36.00      8.36 o 
  -4  -6   1        2.84        2.97      1.91 o 
  -3  -6   1       87.19       85.81      5.74 o 
  -2  -6   1       64.06       52.11      6.46 o 
  -1  -6   1        1.63        3.34      1.44 o 
   0  -6   1       40.55       38.94      3.79 o 
   1  -6   1       12.11        9.80      2.52 o 
   2  -6   1       55.62       54.61      3.70 o 
   3  -6   1       20.60       26.02      4.21 o 
   4  -6   1       12.16       12.37      6.15 o 
   5  -6   1        9.96       20.70      8.35 o 
  -7  -5   1       39.43       43.36     13.05 o 
  -6  -5   1      143.30      153.79     15.08 o 
  -5  -5   1        3.42        7.38      5.30 o 
  -4  -5   1        0.16       -1.39      1.70 o 
  -3  -5   1        1.15        3.32      1.97 o 
  -2  -5   1      236.54      238.92      8.47 o 
  -1  -5   1       19.28       24.76      2.34 o 
   0  -5   1        0.76       -0.85      1.31 o 
   1  -5   1       27.48       28.86      3.58 o 
   2  -5   1        5.28        6.47      1.70 o 
   3  -5   1        4.22        2.75      1.59 o 
   4  -5   1        0.54        1.46      1.98 o 
   5  -5   1        0.40       -0.53      4.55 o 
   6  -5   1        2.83        2.59      5.95 o 
  -7  -4   1       17.11       -4.37      5.54 o 
  -6  -4   1       13.33       18.46      6.79 o 
  -5  -4   1        0.14       -2.39      2.72 o 
  -4  -4   1        2.78        4.86      2.13 o 
  -3  -4   1      129.42      134.56     10.32 o 
  -2  -4   1       16.91       14.89      2.50 o 
  -1  -4   1      299.16      289.72      6.08 o 
   0  -4   1       85.71       81.52      3.20 o 
   1  -4   1        4.01        4.71      1.69 o 
   2  -4   1       12.49       10.77      1.81 o 
   3  -4   1        0.00        1.74      1.24 o 
   4  -4   1        4.25        4.58      2.90 o 
   5  -4   1        0.65        5.01      3.96 o 
   6  -4   1        4.22        2.31      5.45 o 
  -7  -3   1        0.15        2.97      7.51 o 
  -6  -3   1        6.34       10.62      6.11 o 
  -5  -3   1        1.70        1.06      4.25 o 
  -4  -3   1        1.76       -0.20      1.81 o 
  -3  -3   1      805.02      900.66     21.97 o 
  -2  -3   1      926.21      920.01     16.89 o 
  -1  -3   1      247.01      229.31      6.63 o 
   0  -3   1        0.66        0.52      0.71 o 
   1  -3   1      222.53      228.34      6.93 o 
   2  -3   1      374.41      380.27      7.74 o 
   3  -3   1        0.17        1.53      1.32 o 
   4  -3   1        4.20        1.18      1.99 o 
   5  -3   1        7.14        5.36      4.16 o 
   6  -3   1        1.66        2.09      3.03 o 
  -7  -2   1        0.04        3.29      6.58 o 
  -6  -2   1        0.36        2.32      4.79 o 
  -5  -2   1       39.91       27.10      6.84 o 
  -4  -2   1       41.08       42.64      3.48 o 
  -3  -2   1       92.58       98.90      5.25 o 
  -2  -2   1      256.62      280.54      7.50 o 
  -1  -2   1      535.99      507.30      9.75 o 
   0  -2   1     8455.69     8199.05     78.49 o 
   1  -2   1     8477.53     8829.61     84.95 o 
   2  -2   1      927.42      984.36     13.45 o 
   3  -2   1      737.92      777.99     12.22 o 
   4  -2   1        2.04        3.37      2.77 o 
   5  -2   1       12.04       13.44      3.40 o 
   6  -2   1        2.51        2.96      2.81 o 
   7  -2   1        0.52       -0.23      4.38 o 
  -7  -1   1        0.07       -0.19      5.86 o 
  -6  -1   1        3.00       -2.19      3.29 o 
  -5  -1   1        6.88        9.94      4.35 o 
  -4  -1   1       15.02       18.03      4.69 o 
  -3  -1   1       23.88       29.24      2.69 o 
  -2  -1   1      514.99      534.73     12.43 o 
  -1  -1   1      122.77      119.75      3.78 o 
   0  -1   1     2509.25     2400.08     24.32 o 
   1  -1   1     8674.36     8418.41     80.40 o 
   2  -1   1       45.14       42.21      2.17 o 
   3  -1   1      118.49      111.26      4.08 o 
   4  -1   1      111.87      110.91      8.80 o 
   5  -1   1       26.83       35.03      5.15 o 
   6  -1   1        1.45        1.06      2.89 o 
   7  -1   1        7.90       14.14      5.22 o 
  -7   0   1       10.85       14.72      8.09 o 
  -6   0   1      178.63      198.67     16.20 o 
  -5   0   1      129.14      104.42     10.26 o 
  -4   0   1       13.30        9.02      3.67 o 
  -3   0   1       72.14       52.23      6.12 o 
  -2   0   1       89.46       93.88      3.14 o 
  -1   0   1     3938.98     4113.30     49.33 o 
   0   0   1      375.07      374.64     10.99 o 
   1   0   1      633.45      650.35     10.11 o 
   2   0   1      970.41     1051.53     22.42 o 
   3   0   1      332.21      360.85      7.40 o 
   4   0   1       11.28        9.05      3.49 o 
   5   0   1        0.39       -2.74      2.74 o 
   6   0   1       80.39       66.22     12.55 o 
   7   0   1        1.80       -0.92      3.31 o 
  -7   1   1        0.82       -5.79      5.79 o 
  -6   1   1       11.30       16.44      6.53 o 
  -5   1   1       68.63       61.06      8.07 o 
  -4   1   1        0.00        0.11      2.13 o 
  -3   1   1      257.11      274.26     13.03 o 
  -2   1   1        2.41        2.04      1.61 o 
  -1   1   1      705.71      723.65     10.67 o 
   0   1   1       11.86       12.56      0.89 o 
   1   1   1     2718.88     2627.68     26.41 o 
   2   1   1      362.47      358.03      7.58 o 
   3   1   1     1790.16     2100.30     28.73 o 
   4   1   1       60.85       64.88      7.11 o 
   5   1   1       31.28       32.88      7.06 o 
   6   1   1       38.24       33.45      6.98 o 
   7   1   1        3.94        5.90      3.76 o 
  -7   2   1       20.47       19.44      9.09 o 
  -6   2   1        0.33        1.50      3.53 o 
  -5   2   1        0.48        0.83      2.82 o 
  -4   2   1        2.30        2.92      2.72 o 
  -3   2   1       54.80       56.68      6.09 o 
  -2   2   1       43.88       40.39      3.02 o 
  -1   2   1      161.11      146.56      5.50 o 
   0   2   1     1767.44     1652.83     30.62 o 
   1   2   1     3290.31     3186.36     32.34 o 
   2   2   1      246.60      227.43      6.08 o 
   3   2   1      443.30      467.56      7.57 o 
   4   2   1       75.82       90.21      5.04 o 
   5   2   1       47.28       48.52      8.39 o 
   6   2   1       53.39       46.22     13.94 o 
   7   2   1        0.88       -1.90      3.61 o 
  -6   3   1        0.68       -2.38      3.67 o 
  -5   3   1       61.67       63.48      8.70 o 
  -4   3   1      101.11      120.09     10.13 o 
  -3   3   1      110.00      111.30      4.68 o 
  -2   3   1       16.33       19.86      3.57 o 
  -1   3   1      104.13       97.70      5.49 o 
   0   3   1        4.32        3.63      1.62 o 
   1   3   1      844.31      798.13     13.64 o 
   2   3   1      223.60      230.24      4.72 o 
   3   3   1       12.30        7.99      1.91 o 
   4   3   1       26.34       28.46      3.11 o 
   5   3   1        0.80        4.53      3.65 o 
   6   3   1      153.57      143.84      8.92 o 
   7   3   1        1.69       -0.43      3.58 o 
  -6   4   1       60.81       69.45     12.04 o 
  -5   4   1       61.62       53.03      9.41 o 
  -4   4   1        1.20        0.83      2.41 o 
  -3   4   1      173.15      180.86     16.29 o 
  -2   4   1       22.29       21.21      2.72 o 
  -1   4   1        8.50        7.25      2.15 o 
   0   4   1      140.46      129.39      7.26 o 
   1   4   1      168.75      149.00     10.37 o 
   2   4   1        0.86        1.19      1.12 o 
   3   4   1      140.89      130.26      4.25 o 
   4   4   1        4.24        2.77      1.78 o 
   5   4   1        0.38       -0.13      1.82 o 
   6   4   1        1.79       -1.47      3.29 o 
   7   4   1        3.16        5.00      7.00 o 
  -6   5   1      149.13      155.47     11.10 o 
  -5   5   1      162.72      162.87     13.81 o 
  -4   5   1        2.05        4.30      3.95 o 
  -3   5   1        2.72        4.09      2.13 o 
  -2   5   1       54.31       48.03      3.75 o 
  -1   5   1        6.05        4.82      2.40 o 
   0   5   1        0.16       -0.33      1.88 o 
   1   5   1      175.50      160.82      4.11 o 
   2   5   1        0.27        0.45      0.93 o 
   3   5   1      107.30       92.30      5.21 o 
   4   5   1        1.73        3.73      1.55 o 
   5   5   1       20.67       20.26      6.52 o 
   6   5   1       55.36       47.65     10.02 o 
   7   5   1        0.25       -2.63      6.03 o 
  -5   6   1       17.96       20.38      5.08 o 
  -4   6   1      125.03      106.33     10.70 o 
  -3   6   1      335.72      329.61     10.67 o 
  -2   6   1       89.27       88.54      5.40 o 
  -1   6   1       15.03        8.19      3.42 o 
   0   6   1        0.57        1.49      1.42 o 
   1   6   1       46.36       39.60      4.27 o 
   2   6   1       28.73       23.41      3.29 o 
   3   6   1        1.25        1.30      1.93 o 
   4   6   1       32.44       32.25      9.19 o 
   5   6   1      113.63      122.39      7.34 o 
   6   6   1       16.84       15.42      6.68 o 
   7   6   1        0.08        0.18      5.57 o 
  -5   7   1       12.73        7.03      6.75 o 
  -4   7   1       13.77        5.84      5.17 o 
  -3   7   1      100.91       99.17      6.37 o 
  -2   7   1       37.53       29.95      4.24 o 
  -1   7   1       10.04        6.77      2.29 o 
   0   7   1        0.73        2.42      1.77 o 
   1   7   1       32.38       30.47      2.68 o 
   2   7   1      183.91      173.06      8.53 o 
   3   7   1      126.24      122.85      6.82 o 
   4   7   1        4.12        6.76      2.68 o 
   5   7   1       16.49       16.60      4.11 o 
   6   7   1        9.73       17.08      6.92 o 
   7   7   1        0.43       -1.03      7.11 o 
  -4   8   1        0.02       -2.70      4.28 o 
  -3   8   1      117.20      117.62      7.98 o 
  -2   8   1        5.88        6.40      3.00 o 
  -1   8   1        4.55        6.90      2.50 o 
   0   8   1        1.56       -0.78      1.62 o 
   1   8   1       78.97       87.87      5.80 o 
   2   8   1      306.88      300.09     16.98 o 
   3   8   1      360.20      359.27     12.81 o 
   4   8   1       25.11       30.34      4.73 o 
   5   8   1       14.89       13.96      3.79 o 
   6   8   1        0.02        1.89      4.73 o 
  -4   9   1        2.10       -3.42      5.86 o 
  -3   9   1        1.01       -0.62      4.25 o 
  -2   9   1        5.99        5.54      3.24 o 
  -1   9   1        0.29        0.75      2.22 o 
   0   9   1      319.44      375.07     19.67 o 
   1   9   1       29.56       15.83      4.94 o 
   2   9   1       50.58       55.58      5.55 o 
   3   9   1        5.99        5.51      2.68 o 
   4   9   1        0.29       -1.61      2.27 o 
   5   9   1        1.08        0.65      3.02 o 
   6   9   1        0.40       -0.12      6.40 o 
  -3  10   1        0.71       -4.61      4.61 o 
  -2  10   1        0.24       -0.81      3.01 o 
  -1  10   1       11.66        5.18      4.89 o 
   0  10   1        0.04       -3.12      3.12 o 
   1  10   1       63.92       66.86      9.21 o 
   2  10   1       43.10       39.53      5.40 o 
   3  10   1       63.87       69.39      6.82 o 
   4  10   1       16.28       17.67      8.22 o 
   5  10   1        0.70       -0.21      3.56 o 
  -2  11   1        0.09        4.05      6.14 o 
  -1  11   1        2.72       -0.94      4.95 o 
   0  11   1        0.24        2.98      5.29 o 
   1  11   1        8.72        9.84      5.66 o 
   2  11   1        0.93        6.74      5.54 o 
   3  11   1       57.36       63.94      9.17 o 
   4  11   1       41.80       43.78      7.07 o 
   0  12   1        0.03       -5.24      5.24 o 
   1  12   1        3.22        2.98      7.22 o 
   2  12   1       20.16        3.74      5.79 o 
   3  12   1        5.60        4.81      5.40 o 
  -2 -11   2        1.85       -1.14      5.00 o 
  -1 -11   2        5.94        8.35      7.53 o 
   0 -11   2        3.00        9.55      8.25 o 
  -4 -10   2        5.61       -2.76      6.64 o 
  -2 -10   2       16.96       18.69      7.64 o 
  -1 -10   2        0.01       -3.09      5.57 o 
   0 -10   2       17.85       20.89      8.40 o 
   1 -10   2        0.01       -0.63      5.99 o 
   2 -10   2        0.91        3.69      6.64 o 
  -5  -9   2       10.09        8.41      5.40 o 
  -4  -9   2        2.60       -2.37      7.04 o 
  -3  -9   2        4.80        9.76      3.75 o 
  -2  -9   2        5.59        8.42      4.81 o 
  -1  -9   2        9.17        2.99      4.38 o 
   0  -9   2       16.53       11.85      5.48 o 
   1  -9   2       23.60       24.92      7.23 o 
   2  -9   2        0.24       -0.49      3.03 o 
   3  -9   2        1.25        5.23      3.92 o 
  -5  -8   2        3.22        2.08      3.55 o 
  -4  -8   2        5.85        9.11      7.93 o 
  -3  -8   2        0.70       -2.30      2.30 o 
  -2  -8   2        0.20        3.15      2.21 o 
  -1  -8   2        0.12        1.04      3.24 o 
   0  -8   2       12.54        8.67      4.21 o 
   1  -8   2        0.85        0.71      2.24 o 
   2  -8   2        0.42       -1.53      2.66 o 
   3  -8   2        0.00        3.63      3.29 o 
   4  -8   2        1.14       -0.32      6.64 o 
  -6  -7   2        4.61        7.80      7.93 o 
  -5  -7   2       41.99       38.33      9.32 o 
  -4  -7   2       21.32       17.85      4.40 o 
  -3  -7   2        0.28        0.92      3.37 o 
  -2  -7   2       14.60       13.82      3.56 o 
  -1  -7   2       10.72        9.82      4.80 o 
   0  -7   2       31.77       32.93      8.60 o 
   1  -7   2       48.87       53.53      4.86 o 
   2  -7   2        7.04        6.54      5.06 o 
   3  -7   2        5.12        6.47      2.90 o 
   4  -7   2        0.00       -0.10      4.98 o 
   5  -7   2        3.65       -0.93      5.60 o 
  -6  -6   2       11.19        8.66      7.48 o 
  -5  -6   2       53.97       58.53     10.60 o 
  -4  -6   2        0.39        0.93      2.38 o 
  -3  -6   2       36.40       31.35      6.34 o 
  -2  -6   2       26.40       21.57      3.48 o 
  -1  -6   2       26.65       31.03      2.80 o 
   0  -6   2       40.74       34.81      7.55 o 
   1  -6   2        1.73        1.27      1.54 o 
   2  -6   2       91.30       98.37      6.58 o 
   3  -6   2        3.19        0.98      1.98 o 
   4  -6   2        5.17        6.39      4.01 o 
   5  -6   2        0.30        3.30      5.93 o 
  -6  -5   2       11.28       13.32      7.77 o 
  -5  -5   2        6.81        4.18      5.14 o 
  -4  -5   2        4.92        3.22      3.46 o 
  -3  -5   2        0.00        1.23      1.82 o 
  -2  -5   2      406.20      412.54     11.88 o 
  -1  -5   2        6.47        4.38      1.42 o 
   0  -5   2      178.47      183.88      5.42 o 
   1  -5   2       41.19       33.24      5.61 o 
   2  -5   2      209.52      218.81     10.91 o 
   3  -5   2       16.39       15.00      4.13 o 
   4  -5   2        0.00        0.57      3.81 o 
   5  -5   2        2.97        8.59      5.69 o 
   6  -5   2        0.97       -4.53      4.53 o 
  -7  -4   2        9.77       15.03     10.07 o 
  -6  -4   2       18.07       22.88      8.65 o 
  -5  -4   2        0.11       -3.60      3.60 o 
  -4  -4   2        0.16        4.73      2.69 o 
  -3  -4   2       20.97       13.72      2.86 o 
  -2  -4   2      125.97      124.11      5.95 o 
  -1  -4   2     2130.50     2212.18     32.56 o 
   0  -4   2      916.11      979.80     13.83 o 
   1  -4   2     1033.57     1014.15     19.40 o 
   2  -4   2      282.76      286.59      6.97 o 
   3  -4   2        5.59        5.75      1.72 o 
   4  -4   2       27.44       44.74      8.89 o 
   5  -4   2       15.86       21.54      7.13 o 
   6  -4   2        0.26        0.57      5.00 o 
  -7  -3   2       25.05        1.04      6.42 o 
  -6  -3   2       89.34       88.20     14.27 o 
  -5  -3   2       45.09       40.91      8.16 o 
  -4  -3   2        0.57       -0.49      1.58 o 
  -3  -3   2        0.91        2.47      1.42 o 
  -2  -3   2      134.56      129.89     10.65 o 
  -1  -3   2      275.55      279.51      7.82 o 
   0  -3   2      523.80      517.98      8.30 o 
   1  -3   2      595.37      573.27     12.70 o 
   2  -3   2      310.56      325.11     12.82 o 
   3  -3   2      170.18      163.77      5.44 o 
   4  -3   2       11.67       11.08      2.24 o 
   5  -3   2        1.37        2.42      2.44 o 
   6  -3   2        5.78        6.48      5.52 o 
  -7  -2   2        3.25       -0.36      6.96 o 
  -6  -2   2        6.29        8.38      5.73 o 
  -5  -2   2        3.47        2.28      4.58 o 
  -4  -2   2       73.80       79.60      4.99 o 
  -3  -2   2        0.59        1.74      1.58 o 
  -2  -2   2       29.80       27.22      2.86 o 
  -1  -2   2      607.35      633.53     12.10 o 
   0  -2   2     9016.19     8974.86     86.31 o 
   1  -2   2     1336.54     1371.98     16.18 o 
   2  -2   2       10.71        8.80      2.15 o 
   3  -2   2       55.04       55.24      3.66 o 
   4  -2   2        0.63        1.31      1.34 o 
   5  -2   2       10.46       19.00      4.04 o 
   6  -2   2        0.52        0.29      2.67 o 
   7  -2   2        1.26        7.15      7.09 o 
  -7  -1   2        0.00       -5.66      5.66 o 
  -6  -1   2       27.67       26.05      8.14 o 
  -5  -1   2      153.55      136.46     12.75 o 
  -4  -1   2        4.16       -0.44      2.13 o 
  -3  -1   2        9.58        8.83      2.11 o 
  -2  -1   2      832.43      905.58     15.66 o 
  -1  -1   2      226.42      226.46      5.98 o 
   0  -1   2     2229.96     2246.32     23.63 o 
   1  -1   2     3695.50     3785.18     38.58 o 
   2  -1   2      358.82      381.85      6.93 o 
   3  -1   2     2575.64     2961.41     33.18 o 
   4  -1   2       35.78       32.60      2.95 o 
   5  -1   2        0.14        2.05      1.89 o 
   6  -1   2        3.66        2.31      4.06 o 
   7  -1   2        0.20        2.45      3.73 o 
  -7   0   2        6.44        0.01      6.88 o 
  -6   0   2       14.59       22.84      7.02 o 
  -5   0   2       11.47       11.10      5.48 o 
  -4   0   2        5.11       11.50      3.97 o 
  -3   0   2        3.65        3.29      1.49 o 
  -2   0   2       38.98       37.43      2.58 o 
  -1   0   2      231.24      211.83      5.49 o 
   0   0   2      802.78      765.19     11.54 o 
   1   0   2      350.09      321.28      5.19 o 
   2   0   2     1096.91     1118.48     14.24 o 
   3   0   2      153.81      178.96      5.16 o 
   4   0   2      387.55      425.29      8.65 o 
   5   0   2        0.02       -1.81      1.81 o 
   6   0   2       11.67        8.80      3.26 o 
   7   0   2       10.05        9.82      4.78 o 
  -7   1   2        0.47        1.04      6.42 o 
  -6   1   2        1.13        6.19      4.73 o 
  -5   1   2       48.44       49.02      9.36 o 
  -4   1   2       13.64        6.93      3.33 o 
  -3   1   2       22.73       25.21      5.21 o 
  -2   1   2       52.01       52.30      2.93 o 
  -1   1   2      138.50      147.03      4.34 o 
   0   1   2      974.10     1006.60     20.31 o 
   1   1   2     1053.03     1065.36     12.45 o 
   2   1   2       53.86       58.11      2.50 o 
   3   1   2      173.94      193.87      5.27 o 
   4   1   2       81.43       78.89      6.89 o 
   5   1   2       21.50       18.08      3.75 o 
   6   1   2        0.12        1.57      2.54 o 
   7   1   2       29.68       37.30      8.45 o 
  -7   2   2       45.88       56.04     13.48 o 
  -6   2   2        3.47        2.23      4.57 o 
  -5   2   2      218.31      230.96     15.99 o 
  -4   2   2       54.48       57.44      7.14 o 
  -3   2   2        0.82       -0.44      1.86 o 
  -2   2   2      369.03      388.09      8.22 o 
  -1   2   2        4.48        1.19      2.08 o 
   0   2   2     2968.94     2978.67     52.02 o 
   1   2   2      511.85      503.73      6.12 o 
   2   2   2      186.44      202.95      4.60 o 
   3   2   2       22.70       24.58      2.27 o 
   4   2   2      103.84       93.33      3.97 o 
   5   2   2        7.87        7.19      4.02 o 
   6   2   2       11.00        8.04      3.33 o 
   7   2   2       32.77       28.86      5.77 o 
  -6   3   2        9.03        3.62      4.76 o 
  -5   3   2      578.21      595.76     26.61 o 
  -4   3   2        0.66       -2.32      2.46 o 
  -3   3   2       76.49       64.21      8.16 o 
  -2   3   2      117.57      112.10      3.49 o 
   0   3   2       26.12       28.78      3.29 o 
   1   3   2       12.89       14.83      2.03 o 
   2   3   2      227.56      217.63      4.08 o 
   3   3   2       10.59        9.17      1.43 o 
   4   3   2        3.09        1.48      1.29 o 
   5   3   2        0.97        1.40      1.91 o 
   6   3   2       17.80        9.46      3.77 o 
   7   3   2       10.91       10.76      3.83 o 
  -6   4   2       92.65      125.15     14.35 o 
  -5   4   2       29.90       36.04      7.87 o 
  -4   4   2      202.80      203.98     14.16 o 
  -3   4   2        4.89        5.26      1.59 o 
  -2   4   2      336.52      335.57      9.57 o 
  -1   4   2       64.57       66.41      5.23 o 
   0   4   2       43.94       39.22      4.13 o 
   1   4   2      123.87      125.73      4.99 o 
   2   4   2      556.94      569.77      8.43 o 
   3   4   2        4.27        4.57      1.32 o 
   4   4   2       28.82       27.18      2.30 o 
   5   4   2        2.92        2.47      1.73 o 
   6   4   2        6.16        5.14      3.00 o 
   7   4   2        1.64        6.56      6.48 o 
  -6   5   2        0.54       -2.31      5.68 o 
  -5   5   2       72.72       70.71     11.90 o 
  -4   5   2        2.07       -2.75      2.82 o 
  -3   5   2       63.32       58.07      6.75 o 
  -2   5   2        6.59        5.22      1.89 o 
  -1   5   2      148.11      156.25      8.76 o 
   0   5   2      611.61      600.06     18.62 o 
   1   5   2      185.28      169.35      9.02 o 
   2   5   2      271.42      307.63     12.10 o 
   3   5   2       45.77       39.07      2.33 o 
   4   5   2        0.27        1.14      1.91 o 
   5   5   2      113.87      135.31      5.38 o 
   6   5   2        2.64        1.86      3.54 o 
   7   5   2        5.07        2.88      6.51 o 
  -5   6   2       35.96       38.50      9.17 o 
  -4   6   2        9.17        4.47      4.27 o 
  -3   6   2       47.64       50.80      4.44 o 
  -2   6   2      284.35      282.91      9.58 o 
  -1   6   2        2.58        2.83      2.13 o 
   0   6   2      104.03      101.62      7.84 o 
   1   6   2        9.66        7.08      1.96 o 
   2   6   2        7.34        8.00      2.13 o 
   3   6   2       17.57       14.55      3.10 o 
   4   6   2       94.77       83.99      9.16 o 
   5   6   2      102.19       83.46      5.18 o 
   6   6   2        3.62        6.38      4.59 o 
   7   6   2        6.27        7.59      7.35 o 
  -5   7   2        5.40       10.09      6.30 o 
  -4   7   2        5.15        3.61      4.20 o 
  -3   7   2        1.22        1.27      2.21 o 
  -2   7   2      195.92      195.16     11.68 o 
  -1   7   2        2.35        0.06      1.83 o 
   0   7   2       87.93       84.43      7.91 o 
   1   7   2      221.59      236.88      8.95 o 
   2   7   2      310.54      301.57     10.35 o 
   3   7   2      371.34      375.55     12.26 o 
   4   7   2       39.82       39.11      4.44 o 
   5   7   2        0.03        0.23      4.00 o 
   6   7   2        0.13        2.03      4.06 o 
   7   7   2        0.02        0.99      5.90 o 
  -4   8   2        9.98        6.01      5.75 o 
  -3   8   2      100.77      111.04      7.15 o 
  -2   8   2       10.81        4.48      3.92 o 
  -1   8   2        0.61       -0.01      2.94 o 
   0   8   2       24.20       21.09      3.28 o 
   1   8   2      252.83      252.19     14.72 o 
   2   8   2       79.05       67.34      5.24 o 
   3   8   2      123.30      131.24      7.52 o 
   4   8   2       46.68       52.43      5.53 o 
   5   8   2      107.02      109.29      7.81 o 
   6   8   2        7.71        3.06      5.47 o 
  -4   9   2        0.02       -5.40      5.40 o 
  -3   9   2        5.66       11.34      5.75 o 
  -2   9   2        1.33        4.02      2.71 o 
  -1   9   2        3.58        6.58      2.99 o 
   0   9   2        4.80        8.94      4.35 o 
   1   9   2        3.08        1.66      3.08 o 
   2   9   2       38.27       35.35      4.87 o 
   3   9   2      258.05      246.70     10.89 o 
   4   9   2       40.01       35.05      5.21 o 
   5   9   2        0.31       -1.13      2.57 o 
   6   9   2        0.57       -4.49      4.49 o 
  -3  10   2        0.00       -4.45      4.45 o 
  -2  10   2        7.29       13.38      4.05 o 
  -1  10   2        0.13        2.57      3.89 o 
   0  10   2       18.19       19.81      6.17 o 
   1  10   2       36.87       47.28      9.09 o 
   2  10   2        0.40        1.50      3.17 o 
   3  10   2      218.92      242.37     17.13 o 
   4  10   2       12.78       13.66      4.09 o 
   5  10   2        4.71        3.49      3.87 o 
   6  10   2       19.21        7.96      7.85 o 
  -2  11   2        2.86        1.84      6.29 o 
  -1  11   2       22.65       35.40      8.87 o 
   0  11   2        0.86        0.63      4.12 o 
   1  11   2        9.85        3.60      5.05 o 
   2  11   2        1.46        0.49      3.77 o 
   3  11   2      103.09      109.78      8.55 o 
   4  11   2        6.76        2.48      3.65 o 
   5  11   2        5.64       13.39      5.25 o 
  -1  12   2        1.39       -2.40      5.17 o 
   0  12   2        0.40        7.94      5.43 o 
   1  12   2        2.99        2.74      5.30 o 
   2  12   2        0.71        2.20      5.15 o 
   3  12   2        4.14        7.19      4.58 o 
   4  12   2        1.61        2.25      4.16 o 
  -3 -10   3        0.31        0.89      6.24 o 
  -2 -10   3        0.38        1.29      7.04 o 
  -1 -10   3        3.19        5.04      7.43 o 
   0 -10   3        6.35       -4.39      6.66 o 
   1 -10   3        0.52       -3.98      6.50 o 
  -4  -9   3        4.19        3.87      4.06 o 
  -3  -9   3        0.10       -2.17      5.57 o 
  -2  -9   3        5.69        3.58      5.55 o 
  -1  -9   3        0.00        1.36      4.32 o 
   0  -9   3        0.16       -1.49      3.49 o 
   1  -9   3        2.07        1.15      4.48 o 
   2  -9   3        4.19        5.73      4.02 o 
   3  -9   3        0.01        1.35      4.97 o 
  -5  -8   3       11.03       21.87      9.23 o 
  -4  -8   3       37.61       37.49      7.40 o 
  -3  -8   3        7.72        7.73      3.52 o 
  -2  -8   3        6.31        7.84      4.52 o 
  -1  -8   3        0.03       -1.89      2.86 o 
   0  -8   3        0.38       -0.25      3.52 o 
   1  -8   3       36.80       38.68      5.98 o 
   2  -8   3        0.74        0.36      2.69 o 
   3  -8   3        0.01       -2.88      2.92 o 
   4  -8   3        5.80        7.05      8.02 o 
  -5  -7   3        0.78        3.59      4.95 o 
  -4  -7   3        4.74        1.44      6.30 o 
  -3  -7   3       13.41       19.34      4.09 o 
  -2  -7   3       52.44       54.99      5.07 o 
  -1  -7   3       38.06       23.21      6.29 o 
   0  -7   3       10.11       13.84      3.42 o 
   1  -7   3       14.23       15.54      5.72 o 
   2  -7   3       38.66       43.22      5.77 o 
   3  -7   3        2.18        0.79      2.99 o 
   4  -7   3        1.67        5.84      6.75 o 
  -6  -6   3       12.79       10.92      8.68 o 
  -5  -6   3        0.19       -0.23      4.51 o 
  -4  -6   3       24.47       17.95      4.28 o 
  -3  -6   3       33.86       29.29      4.56 o 
  -2  -6   3        5.92        3.94      2.17 o 
  -1  -6   3      111.38      113.36     15.11 o 
   0  -6   3        5.82        4.05      4.89 o 
   1  -6   3      276.48      273.54     10.71 o 
   2  -6   3        7.92        2.42      2.60 o 
   3  -6   3       21.36       22.76      4.53 o 
   4  -6   3        0.81       -0.89      3.64 o 
   5  -6   3        6.35        4.61      6.61 o 
  -6  -5   3       37.00       26.20      9.74 o 
  -5  -5   3        1.28       -3.31      3.31 o 
  -4  -5   3      108.85      129.84     19.38 o 
  -3  -5   3      102.62       99.25      6.42 o 
  -2  -5   3       44.47       42.28      4.01 o 
  -1  -5   3      261.01      283.33     11.74 o 
   0  -5   3      209.58      234.20      6.29 o 
   1  -5   3        0.50        2.82      1.70 o 
   2  -5   3       17.29       17.38      3.95 o 
   3  -5   3       41.96       40.23      5.23 o 
   4  -5   3        7.38        3.32      4.44 o 
   5  -5   3        7.00       10.65      6.80 o 
  -6  -4   3      107.21      127.32     16.15 o 
  -5  -4   3       53.96       68.09     11.89 o 
  -4  -4   3        2.76        5.15      2.34 o 
  -3  -4   3       91.88       86.89      8.83 o 
  -2  -4   3       81.78       94.10      5.49 o 
  -1  -4   3       25.06       23.28      3.84 o 
   0  -4   3       59.49       53.63      2.95 o 
   1  -4   3     2445.58     2574.90     39.37 o 
   2  -4   3      195.18      198.15      8.35 o 
   3  -4   3      206.52      211.62     11.05 o 
   4  -4   3        6.48        4.69      2.46 o 
   5  -4   3        0.59       -1.50      3.20 o 
   6  -4   3        0.45        3.21      6.30 o 
  -6  -3   3       67.94       61.35     12.38 o 
  -5  -3   3        3.59        5.58      5.67 o 
  -4  -3   3        3.59        4.11      2.17 o 
  -3  -3   3        9.14       12.06      3.60 o 
  -2  -3   3       46.59       41.79      3.64 o 
  -1  -3   3      490.44      533.20     12.09 o 
   0  -3   3      504.05      518.17      8.77 o 
   1  -3   3     2797.70     2913.41     42.16 o 
   2  -3   3     1306.79     1330.38     19.03 o 
   3  -3   3      169.39      167.88      5.58 o 
   4  -3   3       67.20       67.90      5.15 o 
   5  -3   3        2.43       -2.40      3.64 o 
   6  -3   3        1.23       -2.18      4.38 o 
  -7  -2   3       18.29       -2.96      6.51 o 
  -6  -2   3       17.96        7.90      6.36 o 
  -5  -2   3        0.07       -3.76      3.76 o 
  -4  -2   3       56.81       50.95      4.68 o 
  -3  -2   3        0.11        0.86      1.71 o 
  -2  -2   3        4.87        3.72      1.85 o 
  -1  -2   3      102.53      101.34      6.16 o 
   0  -2   3      743.83      774.51     10.94 o 
   1  -2   3       14.80       13.86      2.41 o 
   2  -2   3       29.61       27.15      2.66 o 
   3  -2   3       25.70       29.22      2.72 o 
   4  -2   3      127.72      129.56      5.29 o 
   5  -2   3       74.09       75.94      6.26 o 
   6  -2   3        5.61       14.49      5.59 o 
   7  -2   3        1.09        4.86      7.85 o 
  -7  -1   3        1.64       -1.40      5.65 o 
  -6  -1   3        4.63        0.86      4.39 o 
  -5  -1   3       22.71       22.22      7.05 o 
  -4  -1   3       28.70       28.28      6.79 o 
  -3  -1   3        6.94        7.04      2.13 o 
  -2  -1   3        6.49        4.99      1.70 o 
  -1  -1   3       17.40       13.25      2.08 o 
   0  -1   3      159.33      163.76      5.66 o 
   1  -1   3       31.14       31.88      2.83 o 
   2  -1   3      129.31      128.42      7.07 o 
   3  -1   3        6.63        6.76      1.61 o 
   4  -1   3       71.64       74.96      3.87 o 
   5  -1   3        7.21       10.84      3.03 o 
   6  -1   3        0.03        0.45      2.61 o 
   7  -1   3        0.19       12.28      6.87 o 
  -6   0   3       15.58       18.18      7.09 o 
  -5   0   3       18.50       17.35      5.90 o 
  -4   0   3       13.79        5.80      3.85 o 
  -3   0   3       28.54       32.98      3.29 o 
  -2   0   3      233.94      239.14     10.00 o 
  -1   0   3      257.79      300.24      7.60 o 
   0   0   3       17.49       12.65      1.70 o 
   1   0   3      468.20      458.10      9.94 o 
   2   0   3        3.43        1.77      1.06 o 
   3   0   3      108.80      101.07      5.42 o 
   4   0   3      201.86      224.30      6.45 o 
   5   0   3        1.25        1.25      2.52 o 
   6   0   3        2.62        2.40      4.58 o 
   7   0   3        3.01        3.45      3.81 o 
  -7   1   3        3.22        1.48      5.39 o 
  -6   1   3       14.62       16.35      7.04 o 
  -5   1   3       42.44       33.75      7.74 o 
  -4   1   3      510.22      499.81     22.24 o 
  -3   1   3       39.83       38.01      7.96 o 
  -2   1   3      313.76      322.56      8.26 o 
  -1   1   3       11.66       10.31      1.91 o 
   0   1   3     1017.95      975.71     22.59 o 
   1   1   3      755.01      741.57     10.15 o 
   2   1   3       31.29       27.35      2.05 o 
   3   1   3       83.04       82.23      5.93 o 
   4   1   3       20.75       16.66      2.39 o 
   5   1   3       65.35       76.80      5.89 o 
   6   1   3       17.16       15.89      4.15 o 
   7   1   3       41.59       41.91      6.75 o 
  -6   2   3       17.70        9.99      6.10 o 
  -5   2   3       72.35       57.56     10.09 o 
  -4   2   3      694.49      699.70     27.35 o 
  -3   2   3       99.31      106.38      4.64 o 
  -2   2   3      301.42      322.74     11.42 o 
  -1   2   3      668.26      721.78     18.38 o 
   0   2   3        2.04        3.01      1.77 o 
   1   2   3      409.51      387.07      6.55 o 
   2   2   3       85.97       84.46      3.14 o 
   3   2   3       48.73       49.18      3.01 o 
   4   2   3       72.90       71.18      4.47 o 
   5   2   3       79.20       82.30      5.90 o 
   6   2   3        9.33        1.70      3.08 o 
   7   2   3       10.82       22.60      5.89 o 
  -6   3   3        0.92        0.12      5.16 o 
  -5   3   3      181.63      182.67     15.07 o 
  -4   3   3      344.40      343.32     18.89 o 
  -3   3   3        0.01       -0.52      1.52 o 
  -2   3   3       12.67       13.92      2.28 o 
  -1   3   3       71.99       85.73      5.35 o 
   0   3   3       10.62       10.19      2.56 o 
   1   3   3     1905.08     1868.95     26.60 o 
   2   3   3      579.08      617.54     14.15 o 
   3   3   3      196.89      202.76      5.49 o 
   4   3   3      204.75      209.27      8.00 o 
   5   3   3       49.27       47.67      3.54 o 
   6   3   3       21.70       19.74      5.61 o 
   7   3   3        5.84        7.95      3.94 o 
  -6   4   3       84.15       50.80     11.68 o 
  -5   4   3       41.90       59.12     10.62 o 
  -4   4   3      372.83      422.48     21.32 o 
  -3   4   3      356.84      375.47     17.56 o 
  -2   4   3      492.25      525.10     12.12 o 
  -1   4   3      299.86      295.46     10.95 o 
   0   4   3        8.20        5.43      1.44 o 
   1   4   3        0.07        0.42      0.87 o 
   2   4   3     1884.22     1979.22     19.66 o 
   3   4   3      118.99      141.14      3.87 o 
   4   4   3        6.04        5.42      1.56 o 
   5   4   3       27.04       24.89      3.85 o 
   6   4   3        0.64       -0.40      2.24 o 
   7   4   3        7.73        8.92      5.90 o 
  -6   5   3       19.38       20.63      9.46 o 
  -5   5   3        0.14        2.49      4.10 o 
  -4   5   3      132.68      152.95     12.89 o 
  -3   5   3      137.24      131.37     11.60 o 
  -2   5   3      258.68      263.08     11.39 o 
  -1   5   3      157.20      155.31      8.79 o 
   0   5   3       34.31       25.18      4.34 o 
   1   5   3      586.73      596.44     13.27 o 
   2   5   3       22.01       19.43      2.79 o 
   3   5   3        1.24        1.39      0.87 o 
   4   5   3       64.61       60.47      3.03 o 
   5   5   3       40.73       39.73      3.65 o 
   6   5   3       17.92       19.28      6.66 o 
   7   5   3        4.65       13.43      6.95 o 
  -5   6   3       35.84       54.17     11.03 o 
  -4   6   3        0.27        3.56      3.41 o 
  -3   6   3        0.81       -1.86      2.42 o 
  -2   6   3       12.44       12.76      3.89 o 
  -1   6   3        1.58        1.31      1.87 o 
   0   6   3        0.73       -1.00      1.60 o 
   1   6   3      667.10      708.78     15.73 o 
   2   6   3       88.14       84.87      5.04 o 
   3   6   3       26.21       27.51      3.66 o 
   4   6   3        0.63        1.60      2.09 o 
   5   6   3       78.58       71.28      5.09 o 
   6   6   3        0.07        1.49      3.74 o 
   7   6   3        0.14       -0.90      5.34 o 
  -5   7   3        0.02       -0.41      5.32 o 
  -4   7   3        4.61        0.81      3.99 o 
  -3   7   3      106.33       93.20      9.85 o 
  -2   7   3       32.53       33.07      6.08 o 
  -1   7   3       23.14       25.51      4.92 o 
   0   7   3       75.41       62.40      6.50 o 
   1   7   3       44.72       37.88      5.39 o 
   2   7   3       58.86       63.49      4.73 o 
   3   7   3        3.09        4.07      2.79 o 
   4   7   3       93.58       85.11      6.08 o 
   5   7   3        6.85        4.06      2.45 o 
   6   7   3       82.23       96.77     11.78 o 
   7   7   3        0.96        1.58      6.28 o 
  -4   8   3        8.69        6.14      5.79 o 
  -3   8   3        9.40       17.29      5.31 o 
  -2   8   3        1.06       -0.64      3.04 o 
  -1   8   3        5.35        8.45      3.33 o 
   0   8   3       58.50       51.69      6.44 o 
   1   8   3      129.60      120.30      9.93 o 
   2   8   3        3.34        1.63      2.78 o 
   3   8   3      376.33      372.40     12.81 o 
   4   8   3        8.56        8.50      2.75 o 
   5   8   3       73.87       64.86      9.40 o 
   6   8   3       48.25       57.71     11.00 o 
   7   8   3        4.63        3.40      4.79 o 
  -3   9   3        3.04        4.01      3.56 o 
  -2   9   3        7.85        0.38      3.53 o 
  -1   9   3        0.14       -2.53      2.53 o 
   0   9   3        5.79        3.70      2.86 o 
   1   9   3       12.48        7.80      3.90 o 
   2   9   3        8.65        9.06      2.81 o 
   3   9   3        0.48       -0.23      2.14 o 
   4   9   3      393.87      418.01     14.88 o 
   5   9   3        0.01       -3.29      3.29 o 
   6   9   3        0.02        5.42      5.79 o 
  -3  10   3        2.44        6.21      5.63 o 
  -2  10   3        2.10        2.75      4.33 o 
  -1  10   3       39.18       43.75      5.83 o 
   0  10   3        6.41        3.93      3.60 o 
   1  10   3        4.49        2.94      3.74 o 
   2  10   3        0.27       -2.47      2.47 o 
   3  10   3        1.36        0.97      3.76 o 
   4  10   3      104.69       91.30     13.23 o 
   5  10   3        0.19        1.01      3.09 o 
   6  10   3       26.28       28.05      4.74 o 
  -2  11   3       15.64       20.70      7.70 o 
  -1  11   3       15.04       18.22      7.03 o 
   0  11   3        2.56        3.12      5.20 o 
   1  11   3        3.42        7.29      5.12 o 
   2  11   3        1.07        3.02      4.28 o 
   3  11   3        7.86        4.69      3.25 o 
   4  11   3        6.82        3.03      3.23 o 
   5  11   3        0.29        3.77      4.14 o 
  -1  12   3        3.64       10.05      7.99 o 
   0  12   3        3.10        1.57      6.11 o 
   1  12   3        1.80        6.54      6.46 o 
   2  12   3        0.00        6.04      6.09 o 
   3  12   3        0.57       -3.18      3.18 o 
   4  12   3       19.67       15.93      5.67 o 
   1  13   3        1.04        4.23      7.45 o 
   2  13   3        6.60        0.31      7.52 o 
  -1 -10   4        0.97        4.14      6.56 o 
  -3  -9   4        2.61        2.22      6.88 o 
  -2  -9   4        2.06        9.93      7.09 o 
  -1  -9   4       13.88       13.72      7.05 o 
   0  -9   4        0.37        5.18      6.47 o 
   1  -9   4        5.23        7.45      6.20 o 
   2  -9   4        0.18       -0.28      5.16 o 
  -4  -8   4        4.77        3.34      4.23 o 
  -3  -8   4        0.09       -0.47      3.96 o 
  -2  -8   4        2.11        4.69      5.09 o 
  -1  -8   4       10.11        9.64      5.32 o 
   0  -8   4        5.37        5.62      4.64 o 
   1  -8   4        1.05       -1.28      2.59 o 
   2  -8   4       22.08       19.64      5.04 o 
   3  -8   4        0.20       -3.59      3.59 o 
  -5  -7   4        9.65       15.29      8.55 o 
  -4  -7   4        5.82        6.01      3.73 o 
  -3  -7   4       10.10       10.16      3.51 o 
  -2  -7   4       30.04       18.95      6.27 o 
  -1  -7   4       17.63        6.15      5.18 o 
   0  -7   4        0.05       -0.88      2.27 o 
   1  -7   4        1.37        1.38      2.49 o 
   2  -7   4       16.22       12.84      3.73 o 
   3  -7   4        0.13        1.09      3.69 o 
   4  -7   4        2.80        3.35      6.20 o 
  -5  -6   4        0.44       -4.72      4.72 o 
  -4  -6   4       95.10      130.00      8.80 o 
  -3  -6   4       30.58       38.99      7.06 o 
  -2  -6   4       34.43       34.88      4.25 o 
  -1  -6   4      196.96      237.51     15.59 o 
   0  -6   4       13.45        9.31      5.21 o 
   1  -6   4      172.85      165.37      8.79 o 
   2  -6   4       54.36       51.61      5.57 o 
   3  -6   4        9.02        6.62      3.35 o 
   4  -6   4       63.18       72.31     12.13 o 
   5  -6   4       21.46       -0.35      6.05 o 
  -6  -5   4       28.03       41.51     12.73 o 
  -5  -5   4        0.95       -2.76      5.16 o 
  -4  -5   4        2.79        8.59      3.41 o 
  -3  -5   4        0.18        0.40      2.65 o 
  -2  -5   4        8.45        8.20      2.89 o 
  -1  -5   4        8.02        7.28      4.70 o 
   0  -5   4       24.40       19.32      3.47 o 
   1  -5   4       15.07       14.76      5.72 o 
   2  -5   4     1950.02     2084.48     43.29 o 
   3  -5   4      106.44      123.05      7.90 o 
   4  -5   4       16.23       16.35      4.45 o 
   5  -5   4        0.31       -2.18      5.76 o 
  -6  -4   4       36.81       36.24     10.78 o 
  -5  -4   4       41.28       45.22     10.20 o 
  -4  -4   4       65.19       73.85      6.16 o 
  -3  -4   4       24.49       19.15      6.71 o 
  -2  -4   4        2.70        2.49      1.82 o 
  -1  -4   4       25.78       28.11      3.63 o 
   0  -4   4       41.00       41.74      2.86 o 
   1  -4   4       18.05       11.72      6.11 o 
   2  -4   4      101.60       88.65      7.57 o 
   3  -4   4      151.57      135.23      7.63 o 
   4  -4   4       45.43       42.00      5.46 o 
   5  -4   4        4.90        2.70      4.50 o 
   6  -4   4        3.80        0.74      6.21 o 
  -6  -3   4       52.12       52.98     12.71 o 
  -5  -3   4       77.66       73.90     10.43 o 
  -4  -3   4       61.73       70.23      5.84 o 
  -3  -3   4       50.31       53.40      4.80 o 
  -2  -3   4       36.21       36.04      3.89 o 
  -1  -3   4       89.71      105.23      6.31 o 
   0  -3   4      887.46      986.06     14.92 o 
   1  -3   4      237.72      229.56      8.58 o 
   2  -3   4      133.99      120.89      6.40 o 
   3  -3   4      138.46      130.15      7.02 o 
   4  -3   4       12.99       15.56      3.46 o 
   5  -3   4        1.19        0.95      3.59 o 
   6  -3   4        0.45        6.61      5.95 o 
  -6  -2   4      119.71      143.54     17.44 o 
  -5  -2   4        9.64        2.88      6.07 o 
  -4  -2   4        0.27        1.46      1.83 o 
  -3  -2   4        2.41        1.62      2.05 o 
  -2  -2   4        3.57        3.82      1.80 o 
  -1  -2   4       52.72       63.11      7.75 o 
   0  -2   4       34.35       30.25      2.93 o 
   1  -2   4        7.51       10.03      2.21 o 
   2  -2   4      112.28      111.97      5.84 o 
   3  -2   4        0.00       -0.72      1.07 o 
   4  -2   4      126.64      131.79      6.94 o 
   5  -2   4       23.05       10.72      5.66 o 
   6  -2   4        0.66        1.31      4.35 o 
  -6  -1   4       16.37       27.79      9.94 o 
  -5  -1   4        3.65        1.22      4.66 o 
  -4  -1   4      106.45      110.29     11.06 o 
  -3  -1   4      134.15      131.05      6.48 o 
  -2  -1   4       27.06       26.29      3.27 o 
  -1  -1   4      155.73      150.62      6.87 o 
   0  -1   4        0.03        0.75      0.85 o 
   1  -1   4       91.97       83.43      4.62 o 
   2  -1   4      158.15      156.35      4.12 o 
   3  -1   4        0.09       -1.08      1.08 o 
   4  -1   4       21.40       23.42      2.76 o 
   5  -1   4        4.50        3.62      2.39 o 
   6  -1   4        0.00        3.40      4.02 o 
   7  -1   4       32.97       23.19      8.92 o 
  -6   0   4       14.85        8.92      7.67 o 
  -5   0   4       88.00       69.82     12.01 o 
  -4   0   4        4.38        2.82      3.57 o 
  -3   0   4      159.16      141.84     11.33 o 
  -2   0   4      509.02      518.75     12.19 o 
  -1   0   4       19.15       25.63      2.83 o 
   0   0   4      284.27      299.89     11.58 o 
   1   0   4      250.18      241.56      7.59 o 
   2   0   4       55.07       53.08      2.70 o 
   3   0   4       11.54       10.83      1.81 o 
   4   0   4       28.33       32.07      4.22 o 
   5   0   4       22.65       30.76      4.65 o 
   6   0   4        1.97        3.28      2.97 o 
   7   0   4        0.55        7.10      6.54 o 
  -6   1   4       18.02       21.19      8.73 o 
  -5   1   4      287.98      272.61     18.71 o 
  -4   1   4      585.76      613.36     25.87 o 
  -3   1   4       51.49       44.67     10.87 o 
  -2   1   4       71.77       61.88      4.23 o 
  -1   1   4        0.17        0.30      1.36 o 
   0   1   4      273.59      238.78     11.08 o 
   1   1   4        0.01       -0.09      1.61 o 
   2   1   4      218.22      189.98      7.04 o 
   3   1   4       14.61       11.05      1.88 o 
   4   1   4      248.99      255.27      9.17 o 
   5   1   4       46.02       45.14      5.50 o 
   6   1   4        5.59        7.26      3.13 o 
   7   1   4        5.68        9.38      4.02 o 
  -6   2   4        2.90       -3.19      5.56 o 
  -5   2   4      121.48      149.26     14.15 o 
  -4   2   4      337.67      335.38     18.88 o 
  -3   2   4      133.49      134.81     17.31 o 
  -2   2   4      690.34      732.72     41.36 o 
  -1   2   4      117.14      133.71      5.40 o 
   0   2   4      716.79      803.97     20.61 o 
   1   2   4        0.49       -0.57      1.33 o 
   2   2   4      533.07      500.89      8.77 o 
   3   2   4       21.54       19.83      2.20 o 
   4   2   4       86.06       79.49      4.18 o 
   5   2   4       32.91       29.00      4.55 o 
   6   2   4        6.47       13.54      3.63 o 
   7   2   4        1.16        1.23      3.21 o 
  -6   3   4        0.84        0.15      5.90 o 
  -5   3   4        5.33        1.71      4.03 o 
  -4   3   4      123.10      116.38     11.27 o 
  -3   3   4      385.02      390.30     12.19 o 
  -2   3   4       12.77       14.35      2.47 o 
  -1   3   4     2632.36     2797.98     52.99 o 
   0   3   4      229.69      215.33      9.33 o 
   1   3   4        7.03        4.77      2.22 o 
   2   3   4       37.58       35.51      2.38 o 
   3   3   4       66.44       64.85      3.26 o 
   4   3   4        0.63        1.00      1.85 o 
   5   3   4      212.89      237.03      7.47 o 
   6   3   4       30.97       27.84      4.63 o 
   7   3   4        1.56        0.80      3.29 o 
  -6   4   4       16.38       23.28      8.61 o 
  -5   4   4       20.13        9.88      5.84 o 
  -4   4   4      361.45      365.14     20.34 o 
  -3   4   4      406.24      413.56     10.98 o 
  -2   4   4      749.36      778.40     16.00 o 
  -1   4   4        3.14        4.64      2.32 o 
   0   4   4       74.38       71.47      5.74 o 
   1   4   4       57.25       63.09      5.70 o 
   2   4   4      646.17      666.37     13.97 o 
   3   4   4       45.03       49.35      3.00 o 
   4   4   4      308.56      318.99      7.88 o 
   5   4   4      185.60      195.67      7.78 o 
   6   4   4        0.09        2.82      4.22 o 
   7   4   4        1.48        4.84      5.20 o 
  -6   5   4       12.67        8.40      8.51 o 
  -5   5   4        2.82        5.92      5.71 o 
  -4   5   4        1.59        2.51      3.57 o 
  -3   5   4       49.75       34.93      6.81 o 
  -2   5   4      258.75      282.29      9.32 o 
  -1   5   4        0.52        1.35      1.21 o 
   0   5   4       12.43        9.44      1.97 o 
   1   5   4      307.45      308.34      8.81 o 
   2   5   4     1726.90     1821.46     23.05 o 
   3   5   4      363.25      380.78      8.15 o 
   4   5   4       15.46       15.52      2.28 o 
   5   5   4       12.82       17.86      2.62 o 
   6   5   4       37.16       41.00      8.47 o 
   7   5   4        1.70       -2.17      5.25 o 
  -5   6   4        9.99       15.01      7.21 o 
  -4   6   4        0.20        4.28      4.09 o 
  -3   6   4       53.57       62.37      7.98 o 
  -2   6   4       19.20       18.37      2.37 o 
  -1   6   4       12.78       13.58      2.46 o 
   0   6   4        3.47        0.92      1.31 o 
   1   6   4      562.21      606.65     21.85 o 
   2   6   4      733.25      751.25     13.25 o 
   3   6   4      303.10      319.21      8.69 o 
   4   6   4       64.62       60.36      3.15 o 
   5   6   4        4.63        2.54      2.51 o 
   6   6   4       44.17       39.00      8.46 o 
   7   6   4        5.14        7.28      6.15 o 
  -5   7   4        7.59       17.79      8.44 o 
  -4   7   4        0.58       -0.29      4.27 o 
  -3   7   4        3.29        6.50      3.66 o 
  -2   7   4        8.89       10.04      2.47 o 
  -1   7   4        5.38        4.97      1.86 o 
   0   7   4        5.63        3.96      2.31 o 
   1   7   4       42.19       40.24      6.50 o 
   2   7   4       15.85       17.65      4.58 o 
   3   7   4        6.77        6.34      1.67 o 
   4   7   4      443.15      423.77     10.62 o 
   5   7   4      300.11      331.46      9.72 o 
   6   7   4       24.97       25.66      7.21 o 
   7   7   4        3.61       -2.09      4.31 o 
  -4   8   4        6.31       13.20      5.85 o 
  -3   8   4        2.83        0.65      2.86 o 
  -2   8   4        5.91        4.22      2.13 o 
  -1   8   4        0.41        1.13      2.53 o 
   0   8   4        1.37       -0.18      2.14 o 
   1   8   4        2.04        3.89      2.47 o 
   2   8   4       69.43       74.43     15.55 o 
   3   8   4        2.08        0.40      1.95 o 
   4   8   4       27.33       24.08      3.31 o 
   5   8   4       90.35      104.03      7.31 o 
   6   8   4       55.96       57.90     11.18 o 
   7   8   4        7.04        0.81      6.33 o 
  -4   9   4        7.17        6.57      5.75 o 
  -3   9   4        2.69        1.94      4.03 o 
  -2   9   4        9.61       13.34      3.68 o 
  -1   9   4        1.05       -1.20      3.16 o 
   0   9   4        2.09        2.84      3.06 o 
   1   9   4        1.68        2.02      2.87 o 
   2   9   4       32.49       36.73      5.70 o 
   3   9   4       92.72       85.91      6.50 o 
   4   9   4       83.85       89.71      9.53 o 
   5   9   4        0.12        0.81      2.21 o 
   6   9   4        5.76        2.39      2.75 o 
  -3  10   4        0.29        0.23      4.47 o 
  -2  10   4       40.49       53.68      9.37 o 
  -1  10   4       73.47       82.25      9.72 o 
   0  10   4        2.60        5.22      3.12 o 
   1  10   4        4.33        7.20      3.67 o 
   2  10   4       24.83       23.69      6.42 o 
   3  10   4        2.83        0.55      2.10 o 
   4  10   4        4.13        3.00      2.98 o 
   5  10   4        1.55        2.57      2.43 o 
   6  10   4       26.37       33.90      5.07 o 
  -1  11   4       20.55       19.73      7.16 o 
   0  11   4        0.00       -3.38      3.38 o 
   1  11   4        0.63        6.05      4.41 o 
   2  11   4        5.63        7.12      5.05 o 
   3  11   4        1.58        2.45      2.77 o 
   4  11   4       57.68       78.85      9.73 o 
   5  11   4       17.47       20.92      6.29 o 
  -1  12   4        2.57       -1.52      6.48 o 
   0  12   4       43.80       37.55      9.83 o 
   1  12   4        4.48       11.93      6.84 o 
   2  12   4        0.60       -2.85      5.39 o 
   3  12   4        1.69        4.10      3.85 o 
   4  12   4       17.92       16.60      7.44 o 
   0  13   4        0.02        5.25      8.83 o 
   1  13   4        3.71        1.46      8.34 o 
   2  13   4        0.03        0.62      7.75 o 
   3  13   4        2.13        1.62      4.93 o 
  -2  -9   5        1.48       -0.82      5.46 o 
  -1  -9   5       16.41        2.94      6.88 o 
   0  -9   5        3.37        1.35      7.06 o 
   1  -9   5        0.15       -0.19      7.36 o 
  -3  -8   5        5.47        7.02      6.79 o 
  -2  -8   5        0.08       -5.16      5.16 o 
  -1  -8   5       40.12       26.49      8.56 o 
   0  -8   5       48.83       40.25     10.36 o 
   1  -8   5       61.14       59.92     12.31 o 
   2  -8   5        0.05       -3.18      3.80 o 
  -4  -7   5        0.19        5.79      4.11 o 
  -3  -7   5        0.50       -4.08      4.08 o 
  -2  -7   5        0.05        4.50      5.21 o 
  -1  -7   5       12.50       24.97      7.62 o 
   0  -7   5       10.51       30.60      8.00 o 
   1  -7   5       13.20       15.60      5.66 o 
   2  -7   5      166.48      168.85     10.67 o 
   3  -7   5       58.47       57.91      7.69 o 
  -5  -6   5        0.88       -6.98      6.98 o 
  -4  -6   5        0.73       -1.81      3.42 o 
  -3  -6   5        3.96        5.06      6.97 o 
  -2  -6   5        6.70        7.11      5.20 o 
  -1  -6   5       12.89        5.60      4.61 o 
   0  -6   5       17.32       13.31      3.30 o 
   1  -6   5       50.43       51.55      6.41 o 
   2  -6   5       42.64       34.39      5.48 o 
   3  -6   5       50.15       43.73      6.36 o 
   4  -6   5        3.00        1.20      4.07 o 
  -5  -5   5        6.65       -3.66      6.39 o 
  -4  -5   5      122.63      133.70      9.14 o 
  -3  -5   5      123.98      128.77      8.93 o 
  -2  -5   5        3.03        2.54      2.30 o 
  -1  -5   5       13.76        5.17      4.32 o 
   0  -5   5        4.72        5.83      2.24 o 
   1  -5   5      273.97      301.55     11.78 o 
   2  -5   5       41.21       42.09      5.67 o 
   3  -5   5       39.10       32.28      5.26 o 
   4  -5   5       39.39       39.15      6.05 o 
   5  -5   5       21.86        7.54      7.20 o 
  -6  -4   5       24.15       41.25     14.27 o 
  -5  -4   5        6.16        1.76      6.43 o 
  -4  -4   5        8.22        7.59      3.66 o 
  -3  -4   5      117.13      109.91      7.61 o 
  -2  -4   5        6.43        4.32      2.45 o 
  -1  -4   5       10.74       10.44      3.98 o 
   0  -4   5        1.48        4.20      1.96 o 
   1  -4   5       16.24       22.49      6.65 o 
   2  -4   5       47.48       42.81      5.40 o 
   3  -4   5       98.52       95.07      6.92 o 
   4  -4   5       26.98       25.68      5.04 o 
   5  -4   5      109.06      122.49     14.28 o 
  -6  -3   5        2.04        7.60      9.09 o 
  -5  -3   5       36.74       54.38     11.02 o 
  -4  -3   5       21.49       20.89      4.45 o 
  -3  -3   5       18.23       14.35      3.27 o 
  -2  -3   5       22.06       19.03      3.43 o 
  -1  -3   5       48.65       51.32      4.23 o 
   0  -3   5        1.60        2.63      1.31 o 
   1  -3   5       30.26       35.63      4.02 o 
   2  -3   5       81.29       75.65      8.18 o 
   3  -3   5      169.26      153.52     10.46 o 
   4  -3   5        0.64        1.66      2.32 o 
   5  -3   5       10.30       14.07      6.08 o 
   6  -3   5        0.44       -5.15      5.15 o 
  -6  -2   5       10.39       12.73      9.23 o 
  -5  -2   5        6.90        2.84      5.57 o 
  -4  -2   5        0.20        1.81      4.58 o 
  -3  -2   5      125.12      124.31      7.11 o 
  -2  -2   5        1.01       -1.55      1.59 o 
  -1  -2   5      385.77      391.44     10.86 o 
   0  -2   5       11.69        9.98      1.70 o 
   1  -2   5       61.37       53.14      4.30 o 
   2  -2   5        6.72        4.36      1.85 o 
   3  -2   5        0.12        0.46      2.07 o 
   4  -2   5       39.73       32.79      4.48 o 
   5  -2   5        3.05       -1.58      3.75 o 
   6  -2   5        0.73       -1.26      5.05 o 
  -6  -1   5       35.74       32.31     10.21 o 
  -5  -1   5       15.01        6.23      5.80 o 
  -4  -1   5      529.47      589.35     26.32 o 
  -3  -1   5      181.81      162.76      7.61 o 
  -2  -1   5      165.46      166.76      7.20 o 
  -1  -1   5      113.01      111.22      5.62 o 
   0  -1   5        3.12        4.87      1.75 o 
   1  -1   5        9.22       10.04      2.97 o 
   2  -1   5       12.86        7.35      2.21 o 
   3  -1   5        1.31        1.07      1.17 o 
   4  -1   5        0.23       -1.17      1.80 o 
   5  -1   5        4.65        1.76      3.50 o 
   6  -1   5        3.72        6.68      4.67 o 
   7  -1   5        1.48        8.10      8.13 o 
  -6   0   5        1.66       -2.50      5.36 o 
  -5   0   5       22.19       16.78      6.64 o 
  -4   0   5      800.26      845.37     32.05 o 
  -3   0   5      284.27      291.95      9.82 o 
  -2   0   5        5.71        7.35      2.25 o 
  -1   0   5      114.03      129.13      9.81 o 
   0   0   5      104.31       99.95      4.57 o 
   1   0   5        1.18        0.40      1.37 o 
   2   0   5       11.76        9.35      1.54 o 
   3   0   5        5.71        3.77      1.99 o 
   4   0   5        0.25        0.26      1.25 o 
   5   0   5        0.02       -2.78      2.78 o 
   6   0   5        0.34        3.75      4.28 o 
   7   0   5        5.43       14.43      7.23 o 
  -6   1   5        5.40       -0.49      5.66 o 
  -5   1   5        0.09        3.69      4.42 o 
  -4   1   5      126.62      125.71     11.82 o 
  -3   1   5       21.74       20.46      3.32 o 
  -2   1   5      137.43      148.87      9.66 o 
  -1   1   5     1259.06     1280.39     23.73 o 
   0   1   5       48.99       36.89      4.93 o 
   1   1   5      558.99      466.05     29.23 o 
   2   1   5        0.97        0.80      1.19 o 
   3   1   5        4.79        4.52      1.52 o 
   4   1   5        0.00       -0.63      1.15 o 
   5   1   5        1.35        1.00      1.75 o 
   6   1   5        8.97       11.23      3.76 o 
   7   1   5       20.94       47.81     10.58 o 
  -6   2   5       11.58        4.63      6.17 o 
  -5   2   5       73.76       92.36     12.11 o 
  -4   2   5       11.92        8.83      4.71 o 
  -3   2   5       66.35       76.78      5.00 o 
  -2   2   5        8.44        8.43      2.32 o 
  -1   2   5     3057.40     3136.45     76.60 o 
   0   2   5      228.81      220.68     10.86 o 
   1   2   5      224.46      212.04     10.66 o 
   2   2   5       26.08       25.87      2.38 o 
   3   2   5       28.85       26.21      2.58 o 
   4   2   5       35.02       31.15      3.13 o 
   5   2   5       43.60       45.54      5.00 o 
   6   2   5        0.30        0.93      5.71 o 
   7   2   5       33.95       35.90      7.11 o 
  -6   3   5        4.91        0.50      6.66 o 
  -5   3   5       13.78       16.29      6.65 o 
  -4   3   5       49.78       41.86      8.41 o 
  -3   3   5      257.50      255.99     19.94 o 
  -2   3   5       79.54       79.48      4.87 o 
  -1   3   5     1418.95     1700.79     37.38 o 
   0   3   5      210.11      207.72      9.96 o 
   1   3   5      190.30      177.28      9.30 o 
   2   3   5       26.34       19.89      4.00 o 
   3   3   5       64.18       55.08      3.22 o 
   4   3   5      548.38      590.33     12.01 o 
   5   3   5      521.66      545.11     12.15 o 
   6   3   5       73.66       68.61      6.22 o 
   7   3   5        9.72       10.36      4.12 o 
  -6   4   5        1.61       -0.74      6.82 o 
  -5   4   5       21.34       20.63      6.99 o 
  -4   4   5       99.95      102.25     11.02 o 
  -3   4   5        0.60        0.08      2.71 o 
  -2   4   5       46.80       48.93      7.25 o 
  -1   4   5       78.93       91.68      6.71 o 
   0   4   5       84.21       81.19      6.30 o 
   1   4   5      278.85      309.15     12.88 o 
   2   4   5     2217.27     2422.00     35.67 o 
   3   4   5       52.09       59.16      3.32 o 
   4   4   5       99.56      103.74      7.28 o 
   5   4   5       56.69       54.06      5.34 o 
   6   4   5       27.40       33.95      5.08 o 
   7   4   5        0.00        2.07      4.27 o 
  -5   5   5        7.55       16.91      7.46 o 
  -4   5   5       35.06       17.66      6.03 o 
  -3   5   5      174.25      165.88     12.64 o 
  -2   5   5       94.46       86.41     11.59 o 
  -1   5   5      266.14      258.09     11.82 o 
   0   5   5        0.00       -1.39      1.49 o 
   1   5   5      171.27      177.99     10.15 o 
   2   5   5        1.34        1.98      2.04 o 
   3   5   5      400.98      425.19      8.97 o 
   4   5   5      193.45      175.71      6.02 o 
   5   5   5      145.07      149.86      6.13 o 
   6   5   5       60.30       56.70      6.02 o 
   7   5   5        3.36       -1.10      3.85 o 
  -5   6   5        6.91        9.33      7.19 o 
  -4   6   5        5.61        6.21      4.32 o 
  -3   6   5       95.53       79.90      9.48 o 
  -2   6   5       16.31       12.77      2.88 o 
  -1   6   5       39.46       39.31      6.12 o 
   0   6   5        0.89        1.23      1.38 o 
   1   6   5       23.40       31.63      7.88 o 
   2   6   5        0.47        1.69      1.10 o 
   3   6   5        0.47        0.09      1.19 o 
   4   6   5        4.10        2.91      1.49 o 
   5   6   5      236.10      243.68     17.48 o 
   6   6   5        4.56        2.92      4.26 o 
   7   6   5       35.67       52.95     11.28 o 
  -5   7   5        3.88        5.28      6.21 o 
  -4   7   5       10.47        7.62      5.90 o 
  -3   7   5        9.22        8.18      4.03 o 
  -2   7   5        2.96       -0.46      2.50 o 
  -1   7   5       59.24       55.72      4.24 o 
   0   7   5       26.68       31.28      3.93 o 
   1   7   5        0.21       -0.30      1.14 o 
   2   7   5        0.77        1.52      1.08 o 
   3   7   5       14.52       12.78      2.26 o 
   4   7   5      335.17      325.89      9.28 o 
   5   7   5       29.51       23.49      4.32 o 
   6   7   5       11.57       18.40      6.82 o 
   7   7   5        6.93        0.88      5.60 o 
  -4   8   5        7.74        9.06      5.59 o 
  -3   8   5        6.98        6.59      4.21 o 
  -2   8   5        0.30       -1.11      1.58 o 
  -1   8   5       57.26       51.19      4.54 o 
   0   8   5       51.31       52.96      5.53 o 
   1   8   5       36.78       38.22      8.11 o 
   2   8   5       43.48       48.92      4.21 o 
   3   8   5        0.17       -0.49      1.32 o 
   4   8   5      115.97      122.71      6.84 o 
   5   8   5       20.58       18.11      3.34 o 
   6   8   5        1.94        4.19      8.65 o 
   7   8   5       13.74       -3.38      5.58 o 
  -4   9   5        0.59       10.33      7.62 o 
  -3   9   5       13.11        9.49      5.21 o 
  -2   9   5        0.05        0.71      2.61 o 
  -1   9   5        5.39        5.92      2.70 o 
   0   9   5        9.42       13.54      3.25 o 
   1   9   5        1.93        1.30      1.81 o 
   2   9   5        4.88        3.56      1.80 o 
   3   9   5        1.39       -0.78      1.23 o 
   4   9   5        1.72       -0.71      1.60 o 
   5   9   5        0.12       -1.52      1.77 o 
   6   9   5        0.20       -1.60      6.26 o 
  -3  10   5        1.44        3.34      4.98 o 
  -2  10   5       23.57       28.80      5.07 o 
  -1  10   5        0.01        3.32      2.61 o 
   0  10   5        8.51        2.95      3.78 o 
   3  10   5        2.79        1.76      1.92 o 
   4  10   5       12.90       13.56      3.03 o 
   5  10   5       34.10       32.80      4.43 o 
   6  10   5        0.00       -2.47      2.47 o 
  -2  11   5      101.63      108.04      8.13 o 
  -1  11   5        3.69        5.07      3.33 o 
   1  11   5       22.40       31.00      7.72 o 
   2  11   5        0.14       -2.13      4.15 o 
   3  11   5        0.06        1.25      3.67 o 
   4  11   5        0.08       -1.91      1.96 o 
   5  11   5       11.23       13.47      3.88 o 
  -1  12   5      395.03      510.84     18.65 o 
   1  12   5        2.43        4.94      5.77 o 
   2  12   5        0.25       -5.38      5.38 o 
   4  12   5        0.00        2.10      2.99 o 
   5  12   5        4.95        5.12      3.92 o 
   1  13   5        4.40        7.55      7.99 o 
   2  13   5       10.31       19.43      9.52 o 
  -2  -8   6        3.03       -5.86      5.86 o 
  -1  -8   6        9.19        2.47      7.32 o 
   0  -8   6       10.91       19.32      8.69 o 
   1  -8   6        1.14        4.46      7.52 o 
  -3  -7   6        0.34       -2.39      6.64 o 
  -2  -7   6        8.98        4.88      6.40 o 
  -1  -7   6        0.23        5.56      6.35 o 
   0  -7   6       12.18       10.28      6.54 o 
   1  -7   6        0.86       -4.95      5.50 o 
   2  -7   6      230.22      284.94     14.17 o 
   3  -7   6        4.98        2.47      5.28 o 
  -4  -6   6        2.50       -5.17      5.43 o 
  -3  -6   6       30.72       19.48      7.43 o 
  -2  -6   6        2.86        6.12      5.34 o 
  -1  -6   6        4.92       -1.77      3.31 o 
   0  -6   6       14.83       20.82      4.62 o 
   1  -6   6        4.22       12.64      3.84 o 
   2  -6   6        3.04        2.26      3.12 o 
   3  -6   6       89.22       80.72      8.22 o 
   4  -6   6        1.18        1.76      4.27 o 
  -5  -5   6        3.88        0.74      9.67 o 
  -4  -5   6        0.02        1.95      3.95 o 
  -3  -5   6       55.39       57.40      6.33 o 
  -2  -5   6        2.15        0.08      3.97 o 
  -1  -5   6        0.00       -0.01      3.32 o 
   0  -5   6        7.04       14.30      3.55 o 
   1  -5   6        0.24       -2.18      2.39 o 
   2  -5   6        2.63       -0.57      3.12 o 
   3  -5   6        2.78        1.94      4.49 o 
   4  -5   6        3.73        8.66      4.37 o 
   5  -5   6        9.92        0.46      5.21 o 
  -5  -4   6        4.86       16.26      8.69 o 
  -4  -4   6        0.24       -2.00      3.22 o 
  -3  -4   6       27.78       17.50      4.85 o 
  -2  -4   6        0.08        1.25      2.47 o 
  -1  -4   6       11.68       10.96      4.87 o 
   0  -4   6        0.11       -1.68      1.68 o 
   1  -4   6       16.66       15.79      3.46 o 
   2  -4   6       18.42       11.74      3.42 o 
   3  -4   6       29.17       32.82      5.27 o 
   4  -4   6        7.57        7.08      5.32 o 
   5  -4   6        1.05        5.53      6.01 o 
  -5  -3   6       38.22       60.11     12.81 o 
  -4  -3   6       39.01       39.80      8.76 o 
  -3  -3   6      324.99      348.23     13.40 o 
  -2  -3   6        1.74        1.32      2.63 o 
  -1  -3   6        2.44        3.59      2.13 o 
   0  -3   6       11.87        6.87      3.49 o 
   1  -3   6        2.54        0.73      1.87 o 
   2  -3   6       83.34       89.84      6.61 o 
   3  -3   6        2.19        1.50      3.21 o 
   4  -3   6        0.27        0.45      2.47 o 
   5  -3   6        3.32       -1.46      4.92 o 
   6  -3   6        2.50        4.69      7.08 o 
  -6  -2   6       10.46       14.80     11.48 o 
  -5  -2   6        1.40        6.05      6.14 o 
  -4  -2   6       10.80        2.80      5.09 o 
  -3  -2   6      540.87      564.21     35.07 o 
  -2  -2   6       56.82       49.32      4.93 o 
  -1  -2   6       43.34       40.23      4.25 o 
   0  -2   6        9.84        7.43      2.24 o 
   1  -2   6       26.14       26.58      4.99 o 
   2  -2   6        1.29        1.05      1.73 o 
   3  -2   6        5.03        2.91      2.19 o 
   4  -2   6        7.20        3.69      6.33 o 
   5  -2   6        6.50        2.51      3.89 o 
   6  -2   6        1.59        1.67      5.28 o 
  -6  -1   6       14.38       23.41     11.01 o 
  -5  -1   6        2.72        3.43      5.61 o 
  -4  -1   6      364.12      401.05     22.23 o 
  -3  -1   6        0.05        3.19      2.31 o 
  -2  -1   6      117.89      113.05      6.41 o 
  -1  -1   6      170.80      175.59      7.32 o 
   0  -1   6      252.09      253.53      8.19 o 
   1  -1   6       30.25       31.59      2.39 o 
   2  -1   6       51.57       46.64      4.36 o 
   3  -1   6        0.69        1.08      1.79 o 
   4  -1   6       58.43       53.47      5.19 o 
   5  -1   6       24.65       17.44      6.22 o 
   6  -1   6        0.40       -0.77      5.27 o 
  -6   0   6        0.49        6.59      8.19 o 
  -5   0   6      142.65      141.84     14.78 o 
  -4   0   6       21.63       13.64      5.08 o 
  -3   0   6      437.18      430.35     26.35 o 
  -2   0   6        3.71        2.20      1.81 o 
  -1   0   6      102.83      103.70      5.71 o 
   0   0   6      136.22      123.24     11.32 o 
   1   0   6       13.24       13.05      1.93 o 
   2   0   6      209.07      181.17     14.46 o 
   3   0   6       44.68       42.27      4.20 o 
   4   0   6       72.27       69.97      5.71 o 
   5   0   6       29.97       19.70      4.16 o 
   6   0   6        0.06        5.24      4.26 o 
   7   0   6        8.00       16.44      8.16 o 
  -6   1   6        0.01        1.21      8.50 o 
  -5   1   6       17.55        9.76      6.42 o 
  -4   1   6       35.66       32.47      7.60 o 
  -3   1   6        9.75        8.65      2.53 o 
  -2   1   6        0.04        0.69      1.31 o 
  -1   1   6      565.85      569.82     19.73 o 
   0   1   6      447.95      459.34     11.78 o 
   1   1   6        0.74        1.67      1.60 o 
   2   1   6       54.03       49.39      4.74 o 
   3   1   6        1.33        1.62      1.26 o 
   4   1   6       29.86       31.17      3.16 o 
   5   1   6        0.13        1.08      2.26 o 
   6   1   6       12.68       20.06      6.48 o 
   7   1   6       50.94       67.67     12.48 o 
  -6   2   6        2.51        3.45      6.67 o 
  -5   2   6        0.81       -1.96      4.68 o 
  -4   2   6       90.06       97.64     11.10 o 
  -3   2   6       97.19       93.98      5.98 o 
  -2   2   6       18.96       13.38      3.20 o 
  -1   2   6       25.95       30.58      3.99 o 
   0   2   6      193.77      185.57     12.08 o 
   1   2   6        4.67        4.82      4.09 o 
   2   2   6      381.81      420.95     11.97 o 
   3   2   6      188.52      194.07      7.33 o 
   4   2   6       11.50       11.76      2.24 o 
   5   2   6      117.73      121.62      5.98 o 
   6   2   6       18.23       20.38      4.30 o 
   7   2   6        5.76        5.21      4.95 o 
  -6   3   6        9.76       -4.94      4.94 o 
  -5   3   6        2.11        4.53      5.54 o 
  -4   3   6       16.24       16.00      6.21 o 
  -3   3   6        2.92        2.07      2.25 o 
  -2   3   6      183.00      187.15      8.22 o 
  -1   3   6      832.88      864.61     18.29 o 
   0   3   6      272.17      301.73     13.71 o 
   1   3   6       17.28       16.53      4.65 o 
   2   3   6      495.03      499.01      9.88 o 
   3   3   6      244.80      260.24      9.61 o 
   4   3   6       37.93       38.69      3.51 o 
   5   3   6      207.24      203.89      9.79 o 
   6   3   6       15.15       16.79      3.87 o 
   7   3   6       51.10       64.12     11.72 o 
  -5   4   6       11.38       20.06      8.37 o 
  -4   4   6       16.80        9.03      5.49 o 
  -3   4   6       73.73       75.61      8.84 o 
  -2   4   6       11.36       13.20      2.59 o 
  -1   4   6      117.71      130.77      8.46 o 
   0   4   6      359.64      333.31     14.09 o 
   1   4   6       23.40       23.36      4.55 o 
   2   4   6       16.35       20.77      2.97 o 
   3   4   6        0.00       -0.88      0.88 o 
   4   4   6       12.99       13.09      2.20 o 
   5   4   6      144.58      149.31      9.21 o 
   6   4   6        0.03       -1.17      7.27 o 
   7   4   6       22.40       23.25      5.26 o 
  -5   5   6        5.19       10.91      7.05 o 
  -4   5   6        5.72        7.48      5.29 o 
  -3   5   6       76.65       57.42      8.11 o 
  -2   5   6        0.35        0.72      1.95 o 
  -1   5   6        2.96        2.22      2.02 o 
   0   5   6       75.73       65.10      6.41 o 
   1   5   6       49.09       40.00      5.23 o 
   2   5   6      153.90      166.69      7.16 o 
   3   5   6       31.81       28.61      2.88 o 
   4   5   6       92.39       94.11      4.64 o 
   5   5   6      771.55      848.09     29.19 o 
   6   5   6       31.61       23.70      4.68 o 
   7   5   6        0.00        3.50      4.76 o 
  -5   6   6        2.68        1.22      6.15 o 
  -4   6   6       38.25       44.56      9.64 o 
  -3   6   6        0.66       -1.86      2.15 o 
  -2   6   6        2.68        0.03      1.71 o 
  -1   6   6        3.06        6.13      2.95 o 
   0   6   6       31.92       23.83      4.67 o 
   1   6   6      204.27      222.69     12.28 o 
   2   6   6      190.54      188.04      7.98 o 
   3   6   6      137.81      155.74      7.44 o 
   4   6   6       58.98       59.63      3.79 o 
   5   6   6      183.19      195.82      7.31 o 
   6   6   6        1.73       -0.96      4.07 o 
   7   6   6        9.56        7.11      6.12 o 
  -5   7   6        2.36        4.37      8.70 o 
  -4   7   6       11.59        8.68      6.03 o 
  -3   7   6       16.20        9.94      4.84 o 
  -2   7   6        1.08        2.90      2.20 o 
  -1   7   6        5.22        8.03      3.65 o 
   0   7   6       38.32       27.51      5.47 o 
   1   7   6        0.84        1.03      2.13 o 
   2   7   6       58.28       48.15      6.30 o 
   3   7   6        0.41        0.53      1.53 o 
   4   7   6       34.76       43.27      4.90 o 
   5   7   6        0.64       -0.22      2.01 o 
   6   7   6        1.17        1.13      2.72 o 
   7   7   6        6.92        3.17      5.79 o 
  -4   8   6       27.99       27.26      9.49 o 
  -3   8   6        0.07       -2.85      3.16 o 
  -2   8   6       47.79       74.66      8.12 o 
  -1   8   6       57.04       64.13      7.58 o 
   0   8   6        0.14        0.50      1.71 o 
   1   8   6       34.51       37.49      4.94 o 
   2   8   6        1.44        1.05      1.45 o 
   3   8   6        0.92        2.19      1.67 o 
   4   8   6        0.43       -0.02      1.90 o 
   5   8   6        4.95        4.39      2.66 o 
   6   8   6        0.57        0.26      2.75 o 
   7   8   6        9.81       -4.94      5.65 o 
  -4   9   6       44.31       59.01     12.86 o 
  -3   9   6       45.07       34.93      8.92 o 
  -2   9   6       16.78       12.29      5.63 o 
  -1   9   6       17.92       23.27      4.53 o 
   0   9   6       13.22       15.47      3.42 o 
   1   9   6       95.27       98.91      6.56 o 
   2   9   6       12.30        7.01      4.57 o 
   3   9   6        3.44        6.26      1.97 o 
   4   9   6       19.62       18.37      3.18 o 
   5   9   6       18.27       23.07      4.54 o 
   6   9   6        1.42       -1.84      3.07 o 
  -3  10   6       13.06       13.95      7.57 o 
  -2  10   6       17.90       22.15      5.33 o 
  -1  10   6      241.48      273.70     11.70 o 
   0  10   6      131.26      151.44      8.70 o 
   1  10   6       51.65       58.09     12.71 o 
   2  10   6       66.11       75.69     10.46 o 
   3  10   6        0.03        0.36      1.60 o 
   4  10   6        4.72        3.29      2.17 o 
   5  10   6        4.73        8.23      2.76 o 
   6  10   6        0.34       -2.48      8.27 o 
  -1  11   6       47.01       64.83      7.51 o 
   0  11   6      170.05      191.49     10.35 o 
   1  11   6       11.45       15.93      3.71 o 
   2  11   6        0.49       -0.76      2.28 o 
   3  11   6       22.34       23.38      4.82 o 
   4  11   6        3.53        4.11      2.34 o 
   5  11   6        0.93        5.19      3.07 o 
   6  11   6        2.49        6.41      4.98 o 
  -1  12   6       31.00       31.01      6.56 o 
   0  12   6        3.99        6.09      4.09 o 
   1  12   6       16.30       20.18      5.20 o 
   2  12   6       28.46       24.63      5.71 o 
   3  12   6        1.52       -1.25      3.93 o 
   4  12   6        1.26        2.68      3.13 o 
   5  12   6       30.18       52.66      6.65 o 
   0  13   6       47.91       53.52      8.45 o 
   1  13   6       14.31       13.34      5.65 o 
   3  13   6        0.77        2.53      4.35 o 
   4  13   6        6.47        8.78      4.41 o 
  -2  -7   7        0.00        2.49      6.86 o 
  -1  -7   7        0.00       -5.88      5.88 o 
   0  -7   7        0.00       -2.03      6.59 o 
   1  -7   7       12.46       17.42      5.59 o 
   2  -7   7        7.16       32.04      7.10 o 
  -3  -6   7       19.55       19.20      9.27 o 
  -2  -6   7        6.20       10.42      7.01 o 
  -1  -6   7        3.52       10.56      6.08 o 
   0  -6   7        0.05        2.69      5.35 o 
   1  -6   7        0.04        3.37      3.20 o 
   2  -6   7       25.00       24.35      5.74 o 
   3  -6   7       11.80       12.89      5.68 o 
  -4  -5   7        0.13        0.97      4.29 o 
  -3  -5   7       29.81       28.45      8.63 o 
  -2  -5   7       17.00       24.31      7.84 o 
  -1  -5   7        0.12        8.43      4.98 o 
   0  -5   7        8.82       10.37      5.34 o 
   1  -5   7        0.01       -3.60      4.24 o 
   2  -5   7        9.21        3.09      3.28 o 
   3  -5   7        0.39        1.33      3.59 o 
   4  -5   7        2.42        7.09      5.93 o 
  -4  -4   7        4.22        5.57      6.69 o 
  -3  -4   7       54.84       55.67      7.04 o 
  -2  -4   7      131.02      153.60     14.05 o 
  -1  -4   7        7.23        1.84      3.92 o 
   0  -4   7        2.34        0.71      3.62 o 
   1  -4   7       37.41       35.16      5.27 o 
   2  -4   7        8.57        1.93      2.76 o 
   3  -4   7        6.69        8.45      5.06 o 
   4  -4   7        0.06        1.02      4.53 o 
   5  -4   7        6.48        1.02      5.90 o 
  -5  -3   7       33.29       31.00     11.58 o 
  -4  -3   7       56.32       64.98     12.17 o 
  -3  -3   7       56.77       59.82      7.22 o 
  -2  -3   7       97.95      106.10     13.93 o 
  -1  -3   7      118.34      111.09      6.94 o 
   0  -3   7       83.69       84.08      9.70 o 
   1  -3   7       20.23       24.90      4.33 o 
   2  -3   7        5.99        2.68      2.63 o 
   3  -3   7        2.78        6.45      3.04 o 
   4  -3   7        0.99        3.03      3.34 o 
   5  -3   7        1.54        4.22      5.99 o 
  -5  -2   7        0.85        6.14      7.53 o 
  -4  -2   7       48.65       57.22     11.37 o 
  -3  -2   7      313.12      354.63     22.50 o 
  -2  -2   7      394.08      415.10     13.92 o 
  -1  -2   7       97.47       77.09      5.95 o 
   0  -2   7        5.54        3.56      2.44 o 
   1  -2   7       30.86       40.24      5.02 o 
   2  -2   7       14.13        9.42      5.88 o 
   3  -2   7       12.39       14.32      9.32 o 
   4  -2   7       20.88       16.34      4.08 o 
   5  -2   7       10.10       21.02      7.42 o 
   6  -2   7       10.31        5.03      7.98 o 
  -5  -1   7        0.03       -4.11      5.75 o 
  -4  -1   7      108.83      132.99     13.78 o 
  -3  -1   7       11.15        9.66      3.07 o 
  -2  -1   7      185.03      207.03     10.18 o 
  -1  -1   7      426.93      467.81     13.22 o 
   0  -1   7      202.24      213.51      8.05 o 
   1  -1   7        1.81        2.54      1.56 o 
   2  -1   7        0.32        0.35      2.49 o 
   3  -1   7        2.78        4.13      2.31 o 
   4  -1   7      119.85      125.69      8.04 o 
   5  -1   7       21.00        9.90      5.30 o 
   6  -1   7        1.18        0.89      5.84 o 
  -5   0   7        1.25        2.99      7.22 o 
  -4   0   7        0.13        0.99      4.96 o 
  -3   0   7        3.15        3.47      2.34 o 
  -2   0   7      280.11      284.55     10.75 o 
  -1   0   7      974.44     1048.53     21.64 o 
   0   0   7      210.48      226.36      8.40 o 
   1   0   7        3.22        2.44      1.41 o 
   2   0   7        0.04       -0.94      1.51 o 
   3   0   7      115.94      133.09      7.52 o 
   4   0   7        0.60        0.65      4.65 o 
   5   0   7        2.81        3.49      3.38 o 
   6   0   7        0.52       -0.49      4.69 o 
  -5   1   7        0.00       -2.37      6.03 o 
  -4   1   7       92.15       85.35     11.52 o 
  -3   1   7      162.80      162.71      8.55 o 
  -2   1   7       31.63       26.50      3.83 o 
  -1   1   7       51.90       50.35      7.25 o 
   0   1   7       20.76       21.16      5.85 o 
   1   1   7       15.85       21.30      5.21 o 
   2   1   7        0.16       -0.65      1.25 o 
   3   1   7      153.21      165.04      8.25 o 
   4   1   7        5.06        5.35      1.96 o 
   5   1   7       12.57       14.75      4.03 o 
   6   1   7       24.60       22.27      6.93 o 
   7   1   7        9.59       24.22      8.94 o 
  -5   2   7        9.28       10.04      7.97 o 
  -4   2   7       91.58       69.81     10.08 o 
  -3   2   7        0.72       -0.15      1.96 o 
  -2   2   7        7.68        8.69      2.69 o 
  -1   2   7      263.89      261.79     17.93 o 
   0   2   7       80.14       65.68      7.80 o 
   1   2   7       12.81       13.73      4.21 o 
   2   2   7      332.56      322.49     17.03 o 
   3   2   7        4.44        4.65      2.31 o 
   4   2   7       32.33       32.39      3.67 o 
   5   2   7       17.85       14.18      2.88 o 
   6   2   7        8.96       12.90      5.92 o 
   7   2   7       14.12       10.51      7.91 o 
  -5   3   7       13.05       10.64      7.58 o 
  -4   3   7        2.65       -2.83      2.83 o 
  -3   3   7        4.83        2.29      3.42 o 
  -2   3   7       21.36       17.76      3.57 o 
  -1   3   7        7.25        5.44      3.76 o 
   0   3   7       51.78       65.67      7.47 o 
   1   3   7        0.39        1.22      2.22 o 
   2   3   7      192.46      188.86      7.97 o 
   3   3   7      217.19      221.90      7.00 o 
   4   3   7       11.59       15.57      2.55 o 
   5   3   7      299.86      337.49     17.04 o 
   6   3   7       12.69       13.88      3.90 o 
   7   3   7       16.69       23.13      7.65 o 
  -5   4   7        1.77        6.03      6.36 o 
  -4   4   7        1.48       -0.87      3.72 o 
  -3   4   7       10.26        7.77      4.40 o 
  -2   4   7       11.12       12.13      4.03 o 
  -1   4   7       65.16       60.71      6.52 o 
   0   4   7       64.32       62.75      6.42 o 
   1   4   7        8.98        5.38      2.82 o 
   2   4   7        0.04        0.23      1.68 o 
   3   4   7       78.97       65.83      3.86 o 
   4   4   7        0.73        1.02      1.40 o 
   5   4   7       25.61       28.71      3.68 o 
   6   4   7      257.03      290.66     31.66 o 
   7   4   7        0.35        6.73      5.58 o 
  -5   5   7        4.06        3.31      7.15 o 
  -4   5   7        5.63       10.28      5.21 o 
  -3   5   7       58.82       67.18      8.96 o 
  -2   5   7        6.56       13.36      2.94 o 
  -1   5   7      137.84      168.04     10.46 o 
   0   5   7       50.91       48.78      5.77 o 
   1   5   7      170.49      162.97     10.57 o 
   2   5   7       41.61       30.90      5.56 o 
   3   5   7       35.10       34.24      4.49 o 
   4   5   7       28.33       23.31      2.93 o 
   5   5   7        2.48        2.84      1.90 o 
   6   5   7       23.63       21.53      4.55 o 
   7   5   7        4.60        6.12      5.75 o 
  -5   6   7        0.25        2.33      5.97 o 
  -4   6   7       65.14       66.96     12.28 o 
  -3   6   7       44.27       41.99      8.92 o 
  -2   6   7        0.04        1.26      2.68 o 
  -1   6   7       24.74       26.27      5.27 o 
   0   6   7       61.84       68.18      7.11 o 
   1   6   7      254.34      244.28     13.37 o 
   2   6   7        4.27        4.14      2.66 o 
   3   6   7        7.34        6.30      2.00 o 
   4   6   7        3.88        2.67      1.73 o 
   5   6   7       39.31       38.76      4.04 o 
   6   6   7       16.08        7.67      4.08 o 
   7   6   7        3.17        2.09      6.01 o 
  -4   7   7        0.16        1.59      6.21 o 
  -3   7   7      119.75      112.14     12.23 o 
  -2   7   7        6.24        3.43      2.15 o 
  -1   7   7      146.44      130.79     10.06 o 
   0   7   7        0.71       -1.08      1.66 o 
   1   7   7       78.46       74.19      7.77 o 
   2   7   7        2.54        1.40      2.58 o 
   3   7   7        0.14       -1.50      1.50 o 
   4   7   7        0.21        1.33      2.75 o 
   5   7   7        5.93        8.21      2.90 o 
   6   7   7        3.89        0.90      2.96 o 
   7   7   7       36.76       42.85     10.54 o 
  -4   8   7        0.30       -0.02      5.91 o 
  -3   8   7        9.53        7.93      4.86 o 
  -2   8   7      245.26      226.41     12.95 o 
  -1   8   7       49.52       44.83      7.66 o 
   0   8   7      142.39      150.21     11.47 o 
   1   8   7       48.43       45.17      7.94 o 
   2   8   7        2.97        5.46      3.97 o 
   3   8   7       33.34       25.85      8.08 o 
   4   8   7       30.64       32.88      4.88 o 
   5   8   7        8.27        7.58      3.27 o 
   6   8   7       38.52       39.67      6.16 o 
   7   8   7       30.88        9.91      6.84 o 
  -3   9   7        2.07        0.44      4.74 o 
  -2   9   7        9.86       12.57      3.71 o 
  -1   9   7       37.78       40.81      7.67 o 
   0   9   7       11.23        7.11      3.89 o 
   1   9   7       47.66       52.69      8.90 o 
   2   9   7       69.34       79.76      9.46 o 
   3   9   7        1.47       -1.63      1.63 o 
   4   9   7        1.34       -1.15      1.99 o 
   5   9   7        8.59       10.41      3.60 o 
   6   9   7        0.17        4.41      3.69 o 
  -3  10   7        3.29        0.55      5.32 o 
  -1  10   7      297.77      357.16     19.98 o 
   0  10   7       58.60       52.39      6.22 o 
   1  10   7       26.38       21.53      4.31 o 
   2  10   7       63.10       66.83     15.95 o 
   3  10   7        5.62        3.24      2.39 o 
   4  10   7        0.51        1.80      2.49 o 
   5  10   7        0.00        1.38      2.93 o 
   6  10   7        3.72       -0.92      4.33 o 
  -1  11   7       43.35       32.67      8.06 o 
   0  11   7       96.52      115.18     11.92 o 
   1  11   7       17.28       19.34      4.45 o 
   2  11   7      240.82      251.18     12.00 o 
   3  11   7        0.14        0.05      2.15 o 
   4  11   7        0.99        1.93      2.51 o 
   5  11   7        0.64        4.55      3.61 o 
   6  11   7        1.80        2.06      4.05 o 
  -1  12   7       16.88       17.09      5.37 o 
   0  12   7       16.13       19.71      5.11 o 
   1  12   7        0.05        2.22      3.13 o 
   2  12   7        0.52        1.91      4.41 o 
   3  12   7       15.89       10.64      4.90 o 
   4  12   7        2.42        5.66      3.22 o 
   5  12   7        3.46        8.11      3.74 o 
   0  13   7        3.69        3.78      5.23 o 
   1  13   7        0.56        0.93      4.54 o 
   2  13   7       13.42        3.77      4.76 o 
   3  13   7        3.51        1.63      4.82 o 
   4  13   7        0.12       -3.48      4.56 o 
  -2  -6   8       19.24       20.39      8.65 o 
  -1  -6   8        4.33        2.27      6.87 o 
   0  -6   8        3.76       -0.37      6.16 o 
   1  -6   8        1.68        7.74      4.62 o 
   2  -6   8        0.12        1.95      5.18 o 
  -3  -5   8       74.70       85.23     14.54 o 
  -2  -5   8        1.83       -3.67      5.40 o 
  -1  -5   8        2.53        4.77      6.45 o 
   0  -5   8       28.24       22.26      8.21 o 
   1  -5   8        0.05       -1.85      2.86 o 
   2  -5   8        6.60        6.72      4.20 o 
   3  -5   8        1.08       -2.01      4.32 o 
  -4  -4   8        1.47        2.48      7.57 o 
  -3  -4   8      195.31      219.23     17.83 o 
  -2  -4   8       93.13      104.25     12.83 o 
  -1  -4   8        6.99        7.34      5.66 o 
   0  -4   8       10.23        5.02      5.21 o 
   1  -4   8        0.01        1.57      2.42 o 
   2  -4   8        1.41        5.81      3.18 o 
   3  -4   8        0.00        2.32      3.18 o 
   4  -4   8        0.08        0.68      4.08 o 
  -4  -3   8        0.60       -0.02      6.07 o 
  -3  -3   8        8.51       12.50      4.70 o 
  -2  -3   8       73.05       88.91     11.42 o 
  -1  -3   8        5.55        4.91      4.97 o 
   0  -3   8      177.31      176.75     14.49 o 
   1  -3   8        4.89        3.64      3.82 o 
   2  -3   8       45.69       35.10      5.63 o 
   3  -3   8        0.21        1.95      2.80 o 
   4  -3   8        0.70        1.74      3.62 o 
   5  -3   8        0.74        1.95      7.11 o 
  -5  -2   8        2.11       12.04     11.28 o 
  -4  -2   8       10.78       13.07      8.29 o 
  -3  -2   8       23.51       20.73      4.80 o 
  -2  -2   8       71.85       72.42     10.19 o 
  -1  -2   8      123.97      127.10      7.55 o 
   0  -2   8        6.33        7.62      4.75 o 
   1  -2   8      273.04      252.08     11.16 o 
   2  -2   8       64.00       56.15      5.99 o 
   3  -2   8        4.87        6.44      3.20 o 
   4  -2   8        4.19        2.62      4.57 o 
   5  -2   8        6.42        6.26      6.76 o 
  -5  -1   8        1.08       12.79      9.25 o 
  -4  -1   8       26.69       27.13      8.74 o 
  -3  -1   8       18.06       17.86      6.19 o 
  -2  -1   8      186.26      195.87      9.64 o 
  -1  -1   8      279.04      278.65     10.77 o 
   0  -1   8      396.22      420.57     12.34 o 
   1  -1   8        4.94        4.24      3.91 o 
   2  -1   8       19.17       16.02      3.54 o 
   3  -1   8        0.01        1.35      2.17 o 
   4  -1   8       26.08       22.95      4.64 o 
   5  -1   8        2.40       -1.73      3.20 o 
   6  -1   8        6.06       10.04      8.00 o 
  -5   0   8        0.18       11.36      8.33 o 
  -4   0   8        1.19        2.74      5.67 o 
  -3   0   8        1.03        7.49      3.81 o 
  -2   0   8       34.81       28.03      4.61 o 
  -1   0   8      189.79      187.21      8.80 o 
   0   0   8       35.24       40.51      4.49 o 
   1   0   8        8.20        7.01      2.58 o 
   2   0   8        5.18        3.26      2.33 o 
   3   0   8       82.83       90.19      6.77 o 
   4   0   8       43.29       48.19      7.53 o 
   5   0   8       71.40       70.83      6.50 o 
   6   0   8        1.92        2.97      5.50 o 
  -5   1   8        1.15        3.69      7.25 o 
  -4   1   8      105.28       86.97     11.68 o 
  -3   1   8       35.58       36.05     10.00 o 
  -2   1   8       11.28        6.41      2.98 o 
  -1   1   8      123.76      129.73     16.59 o 
   0   1   8        0.39       -0.54      1.68 o 
   1   1   8        5.49        3.89      2.68 o 
   2   1   8       33.20       31.04      4.54 o 
   3   1   8      176.62      195.76      9.64 o 
   4   1   8      162.32      188.42     16.04 o 
   5   1   8      187.84      202.85     10.63 o 
   6   1   8        9.14        3.91      5.59 o 
  -5   2   8       37.71       22.51      9.92 o 
  -4   2   8        5.33        8.96      5.84 o 
  -3   2   8       20.17       17.18      3.82 o 
  -2   2   8       16.39       17.03      3.63 o 
  -1   2   8        3.44        0.40      3.75 o 
   0   2   8       70.52       61.11     10.92 o 
   1   2   8       30.88       27.12      6.66 o 
   2   2   8        0.36        0.53      3.03 o 
   3   2   8        4.72        2.16      3.14 o 
   4   2   8        1.57       -0.21      1.57 o 
   5   2   8        6.86        4.96      3.32 o 
   6   2   8      105.60      110.17     12.17 o 
   7   2   8       20.48       16.33      8.61 o 
  -5   3   8        2.63       -2.02      6.90 o 
  -4   3   8        2.82       -1.09      3.97 o 
  -3   3   8        0.63        0.75      3.28 o 
  -2   3   8       20.51       17.84      3.60 o 
  -1   3   8        7.41        1.83      1.91 o 
   0   3   8       34.85       41.12      7.41 o 
   1   3   8       34.86       40.81      7.48 o 
   2   3   8        0.00        1.07      2.66 o 
   3   3   8        8.53        8.08      2.63 o 
   4   3   8       23.79       29.15      3.61 o 
   5   3   8       58.07       58.27      4.92 o 
   6   3   8        2.16       12.50      5.39 o 
   7   3   8        2.55        3.76      6.43 o 
  -4   4   8        5.07       13.17      5.72 o 
  -3   4   8       11.59       10.24      4.86 o 
  -2   4   8        0.01        1.61      2.26 o 
  -1   4   8        0.39        1.30      1.62 o 
   0   4   8      162.09      177.99     11.87 o 
   1   4   8        2.32        3.91      2.53 o 
   2   4   8       13.47       10.02      3.70 o 
   3   4   8        0.36       -2.03      4.17 o 
   4   4   8        5.63        3.66      1.84 o 
   5   4   8      130.54      145.59     10.60 o 
   6   4   8       51.40       61.30      6.70 o 
   7   4   8        0.54        3.65      6.21 o 
  -5   5   8        7.06       -0.60      4.58 o 
  -4   5   8       51.89       81.12     14.07 o 
  -3   5   8       36.33       38.87      9.02 o 
  -2   5   8       56.37       41.70      5.88 o 
  -1   5   8       18.26       20.71      4.64 o 
   0   5   8      243.25      266.09     14.38 o 
   1   5   8      197.39      206.70     12.60 o 
   2   5   8       24.34       23.20      5.37 o 
   3   5   8       29.12       26.33      3.95 o 
   4   5   8       20.77       23.32      3.63 o 
   5   5   8        2.61        1.66      2.19 o 
   6   5   8        0.08       -2.49      2.49 o 
   7   5   8        2.59        0.34      5.42 o 
  -4   6   8        7.55       13.33      8.01 o 
  -3   6   8        0.16        4.22      3.62 o 
  -2   6   8       95.67       91.88      7.39 o 
  -1   6   8        1.58        4.28      2.76 o 
   0   6   8       45.88       48.01      5.97 o 
   1   6   8        0.50       -1.86      1.86 o 
   2   6   8        3.63       -0.46      2.23 o 
   3   6   8        0.76        1.00      1.61 o 
   4   6   8       39.12       39.69      4.13 o 
   5   6   8        2.79        0.63      1.97 o 
   6   6   8       28.76       44.83      6.15 o 
   7   6   8       28.44       14.40      7.37 o 
  -4   7   8       27.50       25.87      9.62 o 
  -3   7   8       20.45        4.18      4.57 o 
  -2   7   8       42.31       45.23      5.30 o 
  -1   7   8      134.42      126.67     10.35 o 
   0   7   8        0.48        2.13      2.76 o 
   1   7   8       56.69       33.41      6.33 o 
   2   7   8       97.21       84.74      8.86 o 
   3   7   8       37.71       36.74      4.92 o 
   4   7   8        3.96        2.66      2.21 o 
   5   7   8       24.35       26.42      4.56 o 
   6   7   8       19.53       24.97      5.49 o 
   7   7   8       35.00       42.62     10.74 o 
  -4   8   8       27.81        2.60      6.20 o 
  -3   8   8       11.01       12.77      6.66 o 
  -2   8   8       28.79       29.99      8.08 o 
  -1   8   8      173.65      162.56     12.91 o 
   0   8   8      605.78      651.85     25.95 o 
   1   8   8       97.68      112.17     10.76 o 
   2   8   8      200.11      181.14     13.16 o 
   3   8   8       24.37       18.24      5.16 o 
   4   8   8        0.15        1.36      2.04 o 
   5   8   8        1.83        3.36      2.91 o 
   6   8   8        0.81        1.26      3.10 o 
   7   8   8        1.16        3.16      6.50 o 
  -3   9   8        0.77        6.78      6.24 o 
  -2   9   8       35.19       32.94      5.74 o 
  -1   9   8       65.29       65.19      8.94 o 
   0   9   8      567.54      625.70     26.26 o 
   1   9   8      153.13      172.61     13.60 o 
   2   9   8       76.66       75.88      9.47 o 
   3   9   8        7.30        1.93      2.79 o 
   4   9   8        5.56        6.22      3.07 o 
   5   9   8        7.35        4.19      3.19 o 
   6   9   8        5.93        6.29      4.26 o 
  -3  10   8        0.19       -1.70      5.75 o 
  -2  10   8        3.43        1.26      5.38 o 
  -1  10   8        5.42       16.27      5.92 o 
   0  10   8        0.02        3.61      4.45 o 
   1  10   8        0.03        3.01      3.83 o 
   2  10   8       23.05       26.52      6.95 o 
   3  10   8       59.19       51.77      9.51 o 
   4  10   8        8.78        8.48      4.67 o 
   5  10   8        8.39        9.15      4.29 o 
   6  10   8        0.04        3.28      3.82 o 
  -2  11   8        2.62       -1.16      5.73 o 
  -1  11   8        5.99        3.68      5.20 o 
   0  11   8        1.33        3.94      4.84 o 
   1  11   8        6.78       11.22      5.48 o 
   2  11   8        2.42        0.63      4.63 o 
   3  11   8       13.09       15.57      5.88 o 
   4  11   8        0.84        0.18      2.96 o 
   5  11   8        9.03        9.65      7.75 o 
  -1  12   8        0.19        1.20      6.88 o 
   0  12   8        1.04       -2.24      5.28 o 
   1  12   8        0.80       -0.11      3.70 o 
   2  12   8        0.55        0.87      3.96 o 
   3  12   8       35.87       29.29      6.13 o 
   4  12   8        0.00        4.15      5.06 o 
   5  12   8        1.63        2.65      4.24 o 
   0  13   8        4.28        2.44      8.32 o 
   1  13   8        1.16        5.40      4.85 o 
   2  13   8        1.52        2.17      5.77 o 
   3  13   8        4.14        2.61     14.95 o 
   4  13   8       14.38       25.77     10.89 o 
  -2  -5   9       92.25      110.58     17.14 o 
  -1  -5   9        5.04        3.13      7.81 o 
   0  -5   9       21.22       11.75      7.86 o 
   1  -5   9       11.83        9.20      7.82 o 
   2  -5   9        0.74        1.41      4.57 o 
  -3  -4   9        4.52       -1.49      7.32 o 
  -2  -4   9      175.52      207.12     18.51 o 
  -1  -4   9       21.35       30.39     10.05 o 
   0  -4   9        3.93        1.22      5.96 o 
   1  -4   9       52.10       50.84     11.03 o 
   2  -4   9        0.13        4.95      4.10 o 
   3  -4   9        1.32        3.60      4.74 o 
  -3  -3   9       40.96       35.65      9.53 o 
  -2  -3   9       16.80       12.40      6.90 o 
  -1  -3   9        8.82       10.76      6.04 o 
   0  -3   9        6.74        5.10      5.68 o 
   1  -3   9      163.56      170.11     14.93 o 
   2  -3   9       22.09       26.64      5.59 o 
   3  -3   9        1.16        1.14      3.43 o 
   4  -3   9        0.12       -1.58      3.80 o 
  -4  -2   9        4.56       13.78      8.00 o 
  -3  -2   9        4.97        6.82      4.57 o 
  -2  -2   9        2.98       -2.72      4.50 o 
  -1  -2   9       21.72        8.48      5.85 o 
   0  -2   9       18.79       30.20      8.06 o 
   1  -2   9       16.59       18.68      6.58 o 
   2  -2   9        1.43        3.74      3.17 o 
   3  -2   9       25.59       29.37      7.46 o 
   4  -2   9        6.78        5.21      3.86 o 
   5  -2   9        0.04       -0.32      6.30 o 
  -4  -1   9        0.02        2.50      5.94 o 
  -3  -1   9        9.18       13.45      4.22 o 
  -2  -1   9       46.49       38.75      5.99 o 
  -1  -1   9       50.68       50.50      5.91 o 
   0  -1   9       13.22       17.93      5.95 o 
   1  -1   9       47.13       51.46      9.09 o 
   2  -1   9       54.27       54.97      7.24 o 
   3  -1   9       13.31       17.97      6.21 o 
   4  -1   9       64.95       71.79     11.75 o 
   5  -1   9        9.21       16.08      5.40 o 
  -4   0   9        1.83       14.54      7.92 o 
  -3   0   9        9.08        6.39      3.70 o 
  -2   0   9        3.61        5.93      3.20 o 
  -1   0   9      125.78      126.53      7.68 o 
   0   0   9       30.69       36.32     10.83 o 
   1   0   9       65.78       63.76      8.87 o 
   2   0   9       32.51       31.80      5.06 o 
   3   0   9        0.05       -0.49      3.58 o 
   4   0   9        1.11       -2.89      2.89 o 
   5   0   9       36.55       38.31     10.33 o 
   6   0   9       38.34       36.37     11.21 o 
  -4   1   9        4.11        2.72      5.30 o 
  -3   1   9        5.25       12.11      3.89 o 
  -2   1   9        7.47        6.70      4.79 o 
  -1   1   9      145.31      143.10      8.22 o 
   0   1   9       17.01       13.73      3.22 o 
   1   1   9        0.51        0.48      2.10 o 
   2   1   9        6.82        5.57      2.67 o 
   3   1   9       32.60       32.45      5.31 o 
   4   1   9        0.17       -3.16      3.66 o 
   5   1   9        9.34       12.76      3.95 o 
   6   1   9        8.86       14.82      7.68 o 
  -4   2   9        5.58       11.27      7.25 o 
  -3   2   9        0.47       -4.14      4.14 o 
  -2   2   9        1.56        6.16      2.81 o 
  -1   2   9       22.82       23.69      5.03 o 
   0   2   9        6.42        7.50      2.58 o 
   1   2   9       19.68       10.49      5.35 o 
   2   2   9       10.54       18.23      5.84 o 
   3   2   9        6.90        9.54      3.24 o 
   4   2   9        0.46        3.47      2.70 o 
   5   2   9        1.27        3.03      2.98 o 
   6   2   9      123.21      115.88     13.89 o 
  -4   3   9        0.00        0.68      5.75 o 
  -3   3   9       35.76       45.26      9.92 o 
  -2   3   9        6.58        2.97      2.55 o 
  -1   3   9       11.73       11.44      3.26 o 
   0   3   9       15.13       15.43      3.20 o 
   1   3   9       60.12       67.97      8.67 o 
   2   3   9       33.36       31.82      7.66 o 
   3   3   9       35.09       38.47      8.75 o 
   4   3   9        1.93        3.55      2.02 o 
   5   3   9        3.70        4.03      3.54 o 
   6   3   9        8.80        9.30      5.81 o 
   7   3   9        3.89        8.09      7.75 o 
  -4   4   9        6.79        4.76      6.65 o 
  -3   4   9       33.70       38.47      8.63 o 
  -2   4   9        0.93       -0.21      2.30 o 
  -1   4   9        4.34        4.09      2.50 o 
   0   4   9        1.84        1.32      3.79 o 
   1   4   9        2.58        1.87      3.04 o 
   2   4   9        5.83        0.32      3.49 o 
   3   4   9        0.59        0.50      5.59 o 
   4   4   9        7.55        4.33      2.50 o 
   5   4   9        0.27        0.51      2.11 o 
   6   4   9        3.61        4.42      4.82 o 
   7   4   9        0.19       -0.05      6.93 o 
  -4   5   9       38.35       46.50     10.78 o 
  -3   5   9       59.65       46.46      9.81 o 
  -2   5   9       18.45       13.42      3.53 o 
  -1   5   9        0.29        0.98      1.70 o 
   0   5   9        2.43        2.70      2.49 o 
   1   5   9        1.57        2.22      2.40 o 
   2   5   9        0.32       -2.52      2.52 o 
   3   5   9       23.56       16.69      5.22 o 
   4   5   9      117.31      118.04      6.54 o 
   5   5   9        4.46        3.88      2.38 o 
   6   5   9        3.25        3.49      3.11 o 
   7   5   9        6.89        9.98      7.07 o 
  -4   6   9        1.61       -2.13      5.95 o 
  -3   6   9       41.19       55.86     10.90 o 
  -2   6   9       87.25       86.33      8.99 o 
  -1   6   9       46.58       52.77      7.05 o 
   0   6   9      383.67      424.55     19.96 o 
   1   6   9        0.71        2.01      3.40 o 
   2   6   9      122.93      127.45     11.00 o 
   3   6   9      170.67      149.64     11.91 o 
   4   6   9       23.71       24.56      4.74 o 
   5   6   9        2.96        2.58      2.26 o 
   6   6   9        1.22        0.30      3.15 o 
   7   6   9        7.93       21.70      8.25 o 
  -4   7   9        5.75        2.87      6.21 o 
  -3   7   9       24.68       30.29      8.86 o 
  -2   7   9        0.01        2.89      3.13 o 
  -1   7   9       45.78       31.85      7.28 o 
   0   7   9       14.39       12.12      5.28 o 
   1   7   9     1953.22     1997.48     52.15 o 
   2   7   9      296.55      270.57     16.33 o 
   3   7   9        0.01        1.01      2.96 o 
   4   7   9        2.96        3.14      4.65 o 
   5   7   9        3.38        2.89      2.92 o 
   6   7   9        0.03       -2.02      3.76 o 
   7   7   9        0.13        5.01      6.43 o 
  -3   8   9        0.26        2.22      4.43 o 
  -2   8   9        0.26        1.12      2.62 o 
  -1   8   9        5.76        3.21      3.93 o 
   0   8   9       74.54       80.52      9.37 o 
   1   8   9        0.91       -3.00      3.39 o 
   2   8   9        9.87        3.90      4.13 o 
   3   8   9       28.46       20.49      5.89 o 
   4   8   9        1.89       -2.56      3.46 o 
   5   8   9        0.72       -0.58      2.53 o 
   6   8   9        7.81       10.36      4.46 o 
  -3   9   9        0.95       -1.07      5.63 o 
  -2   9   9        6.43        9.20      6.04 o 
   0   9   9       51.63       37.14      8.41 o 
   1   9   9       52.10       38.34      8.07 o 
   2   9   9       86.69       85.22     10.29 o 
   3   9   9       24.44       20.21      6.22 o 
   4   9   9        0.09        1.31      2.23 o 
   5   9   9        1.18        1.18      3.01 o 
   6   9   9        0.58       -2.63      3.12 o 
  -2  10   9       11.79        5.30      5.54 o 
  -1  10   9       21.51       38.38      9.02 o 
   0  10   9        0.52        2.06      4.30 o 
   1  10   9        4.85       16.01      6.75 o 
   2  10   9        1.13        3.99      4.31 o 
   3  10   9       38.32       36.33      8.32 o 
   4  10   9       16.03       11.47      3.70 o 
   5  10   9        0.95        4.15      3.65 o 
   6  10   9        4.62        1.85      4.36 o 
  -2  11   9        0.69        7.25      6.21 o 
  -1  11   9        0.57        7.48      6.48 o 
   0  11   9        2.61       10.94      5.79 o 
   1  11   9       13.13       14.41      6.75 o 
   2  11   9        0.03        2.78      5.25 o 
   3  11   9        0.43       -3.87      3.87 o 
   4  11   9        0.03        1.45      5.59 o 
   5  11   9        0.43       -2.21      3.44 o 
  -1  12   9        0.67        3.83      8.19 o 
   0  12   9        3.93        8.60      7.96 o 
   1  12   9        3.82        2.99      6.42 o 
   2  12   9        8.28       11.71      7.55 o 
   3  12   9        0.04       -4.21      4.21 o 
   4  12   9        3.65        9.41      6.08 o 
   5  12   9        0.00       -2.85      3.65 o 
   1  13   9        0.46       -6.31      6.86 o 
   2  13   9        0.02        8.36      7.30 o 
   3  13   9       19.40       29.03     10.58 o 
  -2  -4  10        3.89       12.41      9.89 o 
  -1  -4  10        1.26       10.81      8.93 o 
   0  -4  10        0.81        3.85      7.46 o 
   1  -4  10       51.22       86.39     14.85 o 
   2  -4  10        1.48        3.09      4.92 o 
  -2  -3  10       14.35       24.91      9.90 o 
  -1  -3  10       44.93       50.46     11.60 o 
   0  -3  10       16.39       16.84      7.94 o 
   1  -3  10        0.24       -1.68      5.48 o 
   2  -3  10        2.98        1.49      3.95 o 
   3  -3  10        0.33       -2.23      3.92 o 
  -3  -2  10        0.62        2.92      6.30 o 
  -2  -2  10        6.43        9.20      6.57 o 
  -1  -2  10        9.62       19.62      6.83 o 
   0  -2  10       17.47       22.03      7.29 o 
   1  -2  10       27.10       34.83      8.51 o 
   2  -2  10       59.90       56.84     15.76 o 
   3  -2  10        2.17        2.40      3.89 o 
   4  -2  10        4.16        3.46      4.99 o 
  -3  -1  10        0.52       -1.10      3.75 o 
  -2  -1  10        0.01        1.63      4.67 o 
  -1  -1  10        4.99        5.04      4.93 o 
   0  -1  10        3.11        5.76      4.39 o 
   1  -1  10       65.21       56.93     10.62 o 
   2  -1  10       29.82       34.35      6.99 o 
   3  -1  10       17.35       11.65      4.07 o 
   4  -1  10       21.22       20.43      5.33 o 
   5  -1  10        0.58       -1.94      6.18 o 
  -4   0  10       29.23       57.53     13.64 o 
  -3   0  10        4.88        9.28      4.24 o 
  -2   0  10        0.81        1.62      5.80 o 
  -1   0  10       70.31       69.69     10.42 o 
   0   0  10        2.34        1.45      4.80 o 
   1   0  10        0.94       -2.42      4.21 o 
   2   0  10        0.75        1.19      4.01 o 
   3   0  10        7.07        8.39      3.44 o 
   4   0  10       18.19       14.67      4.51 o 
   5   0  10        0.18       -3.88      3.88 o 
  -4   1  10        1.60        4.19      7.11 o 
  -3   1  10       16.63       11.95      6.22 o 
  -2   1  10       19.82       23.19      4.99 o 
  -1   1  10        7.41        7.98      3.49 o 
   0   1  10        0.18        0.24      2.27 o 
   1   1  10        3.27        2.52      3.63 o 
   2   1  10        4.00        7.99      4.69 o 
   3   1  10        8.17        2.03      2.88 o 
   4   1  10       35.66       53.87     13.27 o 
   5   1  10        0.39       -3.53      3.53 o 
   6   1  10        0.95        2.07      8.19 o 
  -4   2  10        0.01        1.25      5.86 o 
  -3   2  10       10.29        4.86      5.16 o 
  -2   2  10        0.53       -2.38      2.38 o 
  -1   2  10       11.37       10.90      5.72 o 
   0   2  10       44.26       40.88      5.36 o 
   1   2  10        4.01        3.54      2.36 o 
   2   2  10        0.00       -3.81      3.81 o 
   3   2  10        2.25        5.35      2.81 o 
   4   2  10        1.42        4.31      3.24 o 
   5   2  10        8.13        6.26      3.88 o 
   6   2  10        9.22       11.57      7.00 o 
  -4   3  10        1.67       -5.69      5.69 o 
  -3   3  10       11.63       12.78      6.03 o 
  -2   3  10       67.70       62.89      6.50 o 
  -1   3  10        3.87        5.69      3.00 o 
   0   3  10      103.20       88.78      6.75 o 
   1   3  10       37.01       31.40      8.38 o 
   2   3  10        9.14        9.60      4.58 o 
   3   3  10       11.15        6.28      3.22 o 
   4   3  10        0.00       -0.42      2.50 o 
   5   3  10        0.46       -3.00      3.00 o 
   6   3  10        1.32       -1.87      5.71 o 
  -4   4  10        2.12        2.27      6.80 o 
  -3   4  10        1.06        2.55      5.31 o 
  -2   4  10      152.69      150.49      9.48 o 
  -1   4  10      108.37       98.46     12.06 o 
   0   4  10       53.08       27.06      7.20 o 
   1   4  10        0.66        2.33      3.85 o 
   2   4  10       27.77       18.66      6.18 o 
   3   4  10       59.23       29.58      8.10 o 
   4   4  10        3.10        3.24      3.42 o 
   5   4  10        1.52       -1.19      2.98 o 
   6   4  10        7.77       11.17      5.10 o 
  -4   5  10        0.40        4.81      8.58 o 
  -3   5  10        0.31        3.89      5.26 o 
  -2   5  10        1.56        1.24      3.17 o 
  -1   5  10       15.28       11.76      3.80 o 
   0   5  10       28.72       37.06      8.39 o 
   1   5  10      397.42      374.20     20.58 o 
   2   5  10       82.83      101.78     10.76 o 
   3   5  10      101.57       96.20     10.83 o 
   4   5  10       58.39       56.00      7.06 o 
   5   5  10       16.88       15.84      4.02 o 
   6   5  10        3.08        4.96      7.60 o 
  -4   6  10        1.63       -4.39      6.61 o 
  -3   6  10        9.24        4.65      6.03 o 
  -2   6  10       19.26       19.20      4.83 o 
  -1   6  10        0.10       -2.03      2.03 o 
   0   6  10      142.94      167.67     13.33 o 
   1   6  10      139.31      175.49     13.80 o 
   2   6  10      107.92      103.53     10.98 o 
   3   6  10       58.80       70.57      8.95 o 
   4   6  10        4.11        8.65      5.07 o 
   5   6  10       22.96       21.76      3.73 o 
   6   6  10        0.49       -2.79      2.79 o 
  -3   7  10        3.59        3.04      5.75 o 
  -2   7  10        7.24        9.01      4.06 o 
  -1   7  10        4.07        1.25      4.37 o 
   0   7  10      307.94      333.90     19.09 o 
   1   7  10      138.30      153.40     13.35 o 
   2   7  10        4.55        5.93      4.32 o 
   3   7  10       54.64       47.37      8.48 o 
   4   7  10       46.27       49.41      8.98 o 
   5   7  10       32.82       29.90      5.84 o 
   6   7  10        1.26        2.41      5.57 o 
  -3   8  10        0.63        1.44      6.03 o 
  -2   8  10       18.99       17.39      7.14 o 
  -1   8  10        2.89        5.55      4.94 o 
   0   8  10       31.06       30.14      7.70 o 
   1   8  10        1.23        3.91      3.74 o 
   2   8  10      125.37      116.58     11.98 o 
   3   8  10       56.61       62.56      8.91 o 
   4   8  10      134.06      128.78     12.60 o 
   5   8  10        0.70       -2.22      2.26 o 
   6   8  10        3.16       -0.53      3.80 o 
  -2   9  10        0.97       -0.94      4.79 o 
  -1   9  10        0.53        1.59      5.30 o 
   0   9  10       16.17       17.57      6.66 o 
   1   9  10       19.36       22.64      7.47 o 
   2   9  10       62.69       61.71     10.63 o 
   3   9  10        4.28       -2.94      3.84 o 
   4   9  10        1.25       -1.13      3.51 o 
   5   9  10        0.65        1.41      3.18 o 
   6   9  10        1.50       -0.47      4.68 o 
  -1  10  10        2.55        3.14      5.46 o 
   0  10  10        3.18        7.29      5.98 o 
   1  10  10        0.22        1.47      4.85 o 
   2  10  10        0.02       -2.40      4.15 o 
   3  10  10       45.20       50.72      9.51 o 
   4  10  10        0.36        2.80      4.39 o 
   5  10  10        0.38        3.10      3.80 o 
   6  10  10        0.22       -5.91      5.91 o 
  -1  11  10        2.13       -0.12      6.83 o 
   0  11  10        7.03       11.74      6.79 o 
   1  11  10        4.96        6.57      6.39 o 
   2  11  10        0.17        3.66      5.51 o 
   3  11  10        2.31        1.62      5.21 o 
   4  11  10        4.64       15.71      7.01 o 
   5  11  10        0.57        2.66      4.03 o 
   0  12  10        0.30        7.24      8.34 o 
   1  12  10        0.47       -0.50      7.26 o 
   2  12  10        0.03        4.77      5.97 o 
   3  12  10        0.54        3.50      6.17 o 
   4  12  10        0.32       -6.14      6.14 o 
   2  13  10        0.41        3.49      5.55 o 
   3  13  10        1.42       -1.91      5.58 o 
  -1  -3  11       22.29        8.07      8.38 o 
   0  -3  11        5.08       -4.80      6.95 o 
   1  -3  11        5.25       -6.08      6.08 o 
   2  -3  11        0.15        0.95      8.27 o 
  -2  -2  11        0.45        0.80      7.07 o 
  -1  -2  11        0.30        2.52      6.52 o 
   0  -2  11        0.95        0.46      6.89 o 
   1  -2  11        4.60       -1.21      6.34 o 
   2  -2  11        5.84        6.96      6.89 o 
   3  -2  11        0.22       -0.95      4.35 o 
  -3  -1  11        0.19       14.60      9.20 o 
  -2  -1  11        2.14        9.08      7.77 o 
  -1  -1  11        2.69        2.95      6.12 o 
   0  -1  11        0.00        1.23      4.87 o 
   1  -1  11        0.26        6.18      5.74 o 
   2  -1  11        0.53       -3.32      4.30 o 
   3  -1  11        1.21        7.27      4.73 o 
   4  -1  11        3.35       10.46      4.97 o 
  -3   0  11        5.22        5.99      7.74 o 
  -2   0  11        8.13       16.17      7.49 o 
  -1   0  11        1.05       -3.38      4.83 o 
   0   0  11        0.00       -0.20      4.60 o 
   1   0  11       15.86       21.05      7.64 o 
   2   0  11       15.39       22.93      6.93 o 
   3   0  11        0.37       -0.25      3.14 o 
   4   0  11        5.16        5.03      4.20 o 
   5   0  11        0.02       -0.55      5.05 o 
  -3   1  11        1.67        1.31      5.75 o 
  -2   1  11       40.31       41.73      7.33 o 
  -1   1  11        0.40        2.72      3.41 o 
   0   1  11        1.03       -4.35      4.35 o 
   1   1  11       10.86        7.29      5.37 o 
   2   1  11        2.68        1.24      4.51 o 
   3   1  11       53.81       68.65     21.67 o 
   4   1  11       10.68       13.78      4.85 o 
   5   1  11        0.01        1.26      4.10 o 
  -3   2  11        0.21        4.57      5.50 o 
  -2   2  11        5.45        8.18      4.06 o 
  -1   2  11       91.91       91.82     11.88 o 
   0   2  11        4.12        3.79      2.72 o 
   1   2  11       22.61       29.17      8.26 o 
   2   2  11        1.68        9.42      5.55 o 
   3   2  11       57.24       74.28      7.72 o 
   4   2  11        0.18        1.08      2.84 o 
   5   2  11        1.49        4.70      4.10 o 
  -3   3  11        5.28        4.30      7.09 o 
  -2   3  11        0.63        4.70      5.69 o 
  -1   3  11        1.37        2.69      5.65 o 
   0   3  11      149.71      143.32      8.94 o 
   1   3  11      202.49      183.70     17.71 o 
   2   3  11       33.71       39.37      9.51 o 
   3   3  11        6.52       -3.94      3.94 o 
   4   3  11       14.96       17.11      4.82 o 
   5   3  11        2.98        7.27      4.87 o 
   6   3  11        5.40       13.02      8.72 o 
  -3   4  11       16.09       19.89      9.03 o 
  -2   4  11       18.29       16.97      5.98 o 
  -1   4  11       40.65       37.95     10.16 o 
   0   4  11       14.16       14.00      5.69 o 
   1   4  11       90.20       68.18     12.03 o 
   2   4  11        1.59        1.69      4.18 o 
   3   4  11       14.70       13.58      6.98 o 
   4   4  11       14.26       15.30      4.91 o 
   5   4  11        3.01        3.10      3.96 o 
   6   4  11        0.98       -1.92      4.27 o 
  -3   5  11       17.75       18.40      8.30 o 
  -2   5  11        0.20        0.92      2.99 o 
  -1   5  11       14.34       11.03      5.31 o 
   0   5  11        0.22       -4.21      4.21 o 
   1   5  11      877.71      894.41     36.42 o 
   2   5  11       26.60       25.41      7.65 o 
   3   5  11        5.39       -4.46      5.00 o 
   4   5  11       15.52       17.78      7.64 o 
   5   5  11        4.62       13.69      4.84 o 
   6   5  11        3.65        2.42      4.36 o 
  -3   6  11       14.26       19.04      8.75 o 
  -2   6  11        0.13       -2.00      2.86 o 
  -1   6  11       23.56       13.91      4.59 o 
   0   6  11        2.08        2.07      4.59 o 
   1   6  11       25.29       16.44      6.53 o 
   2   6  11       92.12       77.14     10.25 o 
   3   6  11        1.53        8.45      5.35 o 
   4   6  11      247.33      250.13     18.77 o 
   5   6  11        6.21       -3.79      5.53 o 
   6   6  11        0.03       -5.13     12.30 o 
  -3   7  11        0.58       -2.45      6.68 o 
  -2   7  11        0.04       -2.67      5.26 o 
  -1   7  11        0.13        0.32      2.95 o 
   0   7  11        0.00       -1.48      4.07 o 
   1   7  11        0.01        1.97      4.19 o 
   2   7  11       35.48       28.44      7.71 o 
   3   7  11        0.38       -3.35      3.35 o 
   4   7  11       34.42       26.57      7.52 o 
   5   7  11       13.99       11.64      6.16 o 
   6   7  11        2.51        2.03      4.32 o 
  -2   8  11        3.09        4.91      5.33 o 
  -1   8  11        0.23       -3.27      5.17 o 
   0   8  11       12.05       15.39      6.55 o 
   1   8  11        3.11        2.55      4.81 o 
   2   8  11       53.36       58.05     10.78 o 
   3   8  11       17.02       11.48      5.54 o 
   4   8  11       27.66        8.58      5.55 o 
   5   8  11        3.57        7.92      5.44 o 
   6   8  11        0.28       -0.02      4.58 o 
  -2   9  11        6.65       12.42      8.53 o 
  -1   9  11        0.02        6.12      5.30 o 
   0   9  11        0.03        2.06      4.94 o 
   1   9  11       64.40       62.65     10.94 o 
   2   9  11        2.03        0.63      4.41 o 
   3   9  11        1.23        2.44      4.03 o 
   4   9  11        1.41       -0.23      4.33 o 
   5   9  11        0.55        7.02      6.41 o 
   6   9  11       11.66       18.02      5.89 o 
  -1  10  11        0.11        0.95      6.26 o 
   0  10  11        2.81        5.31      6.40 o 
   1  10  11        0.66       -0.45      5.19 o 
   2  10  11        0.76       -2.98      4.34 o 
   3  10  11        0.85        0.50      4.67 o 
   4  10  11        5.99       10.90      7.04 o 
   5  10  11        0.31        3.55      6.75 o 
  -1  11  11       16.46       31.48     10.93 o 
   0  11  11        0.00       -5.93      6.61 o 
   1  11  11        3.88       12.08      8.42 o 
   2  11  11        1.23        0.57      6.74 o 
   3  11  11       42.84       45.19     11.24 o 
   4  11  11        9.34       13.46      7.36 o 
   5  11  11        0.15        2.27      6.86 o 
   0  12  11        0.07        1.77      8.69 o 
   1  12  11       19.46       21.69      9.54 o 
   2  12  11        5.00        1.41      7.61 o 
   3  12  11       10.37       -3.74      6.38 o 
   4  12  11       10.84       20.94      9.56 o 
   0  -2  12        0.18       -4.44      4.79 o 
   1  -2  12        0.97       -4.74      4.74 o 
   2  -2  12        0.02        3.88      8.17 o 
  -1  -1  12        5.71        9.77      8.67 o 
   0  -1  12        0.67        0.25      6.40 o 
   1  -1  12        0.74        6.21      7.43 o 
   2  -1  12        5.70       11.59      7.96 o 
   3  -1  12        0.53        3.06      4.71 o 
  -2   0  12       10.80        7.53      9.03 o 
  -1   0  12       21.43       22.78      9.03 o 
   0   0  12        3.56        2.04      7.53 o 
   1   0  12        0.86       -2.94      6.78 o 
   2   0  12        0.41        5.58      6.84 o 
   3   0  12       26.22       25.23      8.83 o 
   4   0  12        0.66        1.15      4.05 o 
  -2   1  12       12.08       21.46      8.58 o 
  -1   1  12       13.13        5.41      6.84 o 
   0   1  12        6.40       12.74      6.66 o 
   1   1  12        6.04        4.25      5.91 o 
   2   1  12       55.10       56.46     11.29 o 
   3   1  12        6.09        6.87      7.20 o 
   4   1  12        3.78        7.98      5.01 o 
  -2   2  12       90.49      112.37      9.53 o 
  -1   2  12       36.54       34.71     10.45 o 
   0   2  12       27.10       24.68      8.25 o 
   1   2  12       85.49      111.87     12.92 o 
   2   2  12        0.71        5.08      4.76 o 
   3   2  12       16.09       18.68      7.64 o 
   4   2  12       10.15       21.15      5.98 o 
   5   2  12        6.30        6.22      5.62 o 
  -3   3  12        0.02       -6.48      6.48 o 
  -2   3  12       26.09       25.96      5.86 o 
  -1   3  12        4.00        1.77      3.35 o 
   0   3  12       14.72       15.11      4.08 o 
   1   3  12      114.20      113.35     13.77 o 
   2   3  12      259.95      284.25     20.65 o 
   3   3  12       73.06       60.21     11.38 o 
   4   3  12      101.42      130.38     10.19 o 
   5   3  12        2.58        1.46      4.17 o 
  -3   4  12        1.22       -6.62      6.62 o 
  -2   4  12        0.99       -1.21      3.10 o 
  -1   4  12        4.01        1.75      3.39 o 
   0   4  12        6.18        3.30      2.97 o 
   1   4  12       98.63       78.33     13.86 o 
   2   4  12      224.10      262.39     20.78 o 
   3   4  12       32.09       40.60     10.08 o 
   4   4  12       81.88       91.78     13.09 o 
   5   4  12        6.08        4.65      4.97 o 
  -3   5  12        0.00       -7.47      7.47 o 
  -2   5  12        2.85        6.50      4.56 o 
  -1   5  12        0.00       -0.49      2.57 o 
   0   5  12       40.91       48.89      7.27 o 
   1   5  12        0.00        3.11      5.22 o 
   2   5  12       67.23       73.73     13.27 o 
   3   5  12        2.15       -1.89      4.53 o 
   4   5  12        2.15       -4.67      5.63 o 
   5   5  12        9.20        7.69      6.67 o 
  -2   6  12        0.35       -1.69      4.67 o 
  -1   6  12        3.86        7.45      3.99 o 
   0   6  12       16.86       26.86      9.24 o 
   1   6  12       15.51        8.68      6.65 o 
   2   6  12        6.89        9.80      6.29 o 
   3   6  12        9.27        5.34      6.27 o 
   4   6  12       15.51       15.30      7.75 o 
   5   6  12       11.75        9.78      8.12 o 
   6   6  12        0.03        2.22      6.23 o 
  -2   7  12        0.84       -0.32      5.48 o 
  -1   7  12        0.19       -1.80      3.62 o 
   0   7  12        0.16        2.69      5.38 o 
   1   7  12        1.63       -0.32      5.03 o 
   2   7  12       11.42       11.84      6.91 o 
   3   7  12        0.00       -3.95      3.99 o 
   4   7  12        3.90        0.59      4.53 o 
   5   7  12       14.40       12.47      8.57 o 
  -2   8  12        7.35        4.44      8.08 o 
  -1   8  12        0.04       -1.13      4.06 o 
   0   8  12       18.45       14.60      6.66 o 
   1   8  12       16.86        6.16      5.68 o 
   2   8  12        9.41       11.75      6.13 o 
   3   8  12        1.25        2.48      4.67 o 
   4   8  12        3.12        2.21      5.16 o 
   5   8  12        0.43       -0.84      5.75 o 
  -1   9  12        8.56        7.02      5.06 o 
   0   9  12       24.81       43.53     10.61 o 
   1   9  12        5.05        2.20      5.72 o 
   2   9  12        1.05       -4.33      4.66 o 
   3   9  12        0.23        1.85      4.79 o 
   4   9  12        0.40        9.20      6.69 o 
   5   9  12        5.76        1.80      6.30 o 
  -1  10  12        2.47       -0.05      7.97 o 
   0  10  12        5.87        6.20      7.68 o 
   1  10  12        3.44       15.61      7.86 o 
   2  10  12       15.86       11.56      7.80 o 
   3  10  12       24.70       41.14     10.64 o 
   4  10  12       25.21       31.76      9.38 o 
   5  10  12        2.96        1.97      6.48 o 
   0  11  12        0.44        0.31      7.40 o 
   1  11  12        0.00       -4.52      6.53 o 
   2  11  12        0.01       -6.02      6.02 o 
   3  11  12       22.82        7.62      7.82 o 
   4  11  12        6.67        4.33      7.76 o 
   2  12  12        8.29        2.38      6.67 o 
   3  12  12        0.15        3.29      6.40 o 
   0   0  13        5.41        8.46      7.78 o 
   1   0  13        0.53       -2.28      6.98 o 
   2   0  13        0.55       -2.03      8.16 o 
  -1   1  13       11.16        6.56      8.54 o 
   0   1  13       34.41       32.63     10.61 o 
   1   1  13        1.11       -0.91      7.10 o 
   2   1  13       91.86      122.09     15.41 o 
   3   1  13        0.59        2.56      6.91 o 
  -1   2  13        0.15       -1.48      7.02 o 
   0   2  13        0.81       -5.94      5.94 o 
   1   2  13       13.01       24.73     10.32 o 
   2   2  13        2.45        4.44      6.76 o 
   4   2  13      105.73      136.76     16.81 o 
  -2   3  13       26.02       41.22      8.19 o 
  -1   3  13       19.19       16.96      5.72 o 
   0   3  13        0.17       -0.92      6.04 o 
   1   3  13       11.61       15.42      8.46 o 
   2   3  13       66.62       65.01     13.09 o 
   3   3  13       26.96       27.71     10.11 o 
   4   3  13       15.36       21.09      8.61 o 
  -2   4  13        9.10       15.23      8.51 o 
  -1   4  13        4.32        3.10      6.76 o 
   0   4  13        0.00       -1.48      2.78 o 
   1   4  13      101.73       81.76     13.94 o 
   2   4  13       19.96        3.06      6.50 o 
   3   4  13       24.61       19.62      9.43 o 
   4   4  13       62.08       68.71     14.02 o 
   5   4  13        1.07       -1.47      6.02 o 
  -2   5  13        0.03       -4.73      4.73 o 
  -1   5  13        0.78       -3.02      3.54 o 
   0   5  13       10.15       10.38      7.55 o 
   1   5  13        0.56        4.08      6.02 o 
   2   5  13        2.26        0.70      6.75 o 
   3   5  13        5.46       15.95      8.28 o 
   4   5  13        7.83        1.44      7.51 o 
   5   5  13       18.48       24.70     11.12 o 
  -2   6  13        0.26        8.27      7.97 o 
  -1   6  13        4.76        0.73      4.48 o 
   0   6  13        0.58        2.83      3.88 o 
   1   6  13        0.27       -4.31      6.05 o 
   2   6  13        6.85        6.12      6.64 o 
   3   6  13        0.12        1.80      5.65 o 
   4   6  13        2.25        8.38      8.15 o 
   5   6  13        0.08        1.35      8.40 o 
  -1   7  13       32.20       39.46      7.79 o 
   0   7  13        0.27       -1.53      6.40 o 
   1   7  13       15.42       22.41      9.84 o 
   2   7  13        2.62        3.57      6.74 o 
   3   7  13        0.01        5.03      6.95 o 
   4   7  13        5.14       -2.53      6.81 o 
   5   7  13        0.02       17.44      9.53 o 
  -1   8  13        0.40       -2.93      4.67 o 
   0   8  13        6.49       12.93      9.55 o 
   1   8  13       15.67       18.17      8.75 o 
   2   8  13        0.41       -5.73      5.73 o 
   3   8  13        0.34       -1.73      5.86 o 
   4   8  13        0.36        4.18      6.36 o 
   5   8  13        6.97        9.86      9.51 o 
  -1   9  13       30.54       35.01      8.40 o 
   0   9  13       17.56       27.52     10.65 o 
   1   9  13       17.21       28.00      9.99 o 
   2   9  13        1.02        2.05      6.47 o 
   3   9  13        3.33       12.05      7.01 o 
   4   9  13        3.38        1.75      6.58 o 
   0  10  13       18.29       13.40      8.94 o 
   1  10  13       24.27       42.32     11.66 o 
   2  10  13        0.66       -4.62      6.57 o 
   3  10  13        3.70        2.97      7.58 o 
   4  10  13        1.21        4.80      7.97 o 
   1  11  13       23.68       -0.57      7.90 o 
   2  11  13        0.23       -0.04      6.35 o 
   3  11  13        0.13        4.54      6.54 o 
   1   2  14        0.29       -1.99      5.29 o 
   2   2  14       49.36       50.31     14.08 o 
   0   3  14        0.21        5.18      8.29 o 
   1   3  14        0.23        4.85      7.23 o 
   2   3  14        0.88       -5.15      6.29 o 
   3   3  14        0.00       -5.27      7.84 o 
   0   4  14        2.92       -2.57      6.84 o 
   1   4  14        0.07        4.61      7.11 o 
   2   4  14        0.10        2.78      8.14 o 
   3   4  14        2.97        5.98      8.11 o 
  -1   5  14        1.51       -1.25      5.36 o 
   0   5  14       21.99       19.81      5.76 o 
   1   5  14        0.40        2.34      7.20 o 
   2   5  14        0.20        1.67      8.16 o 
   3   5  14        0.77        5.91      9.38 o 
   4   5  14        5.82       -2.02      9.44 o 
   0   6  14        5.11       14.44      5.19 o 
   1   6  14        3.85       -1.58      7.81 o 
   2   6  14        3.26       -2.69      8.20 o 
   3   6  14        0.47        7.04      9.75 o 
   4   6  14        0.56       -3.73      9.18 o 
   0   7  14        6.89       13.12      5.98 o 
   1   7  14        1.82        7.95      9.44 o 
   2   7  14        0.00       -1.49      8.47 o 
   3   7  14        0.30        2.46      8.52 o 
   4   7  14        0.00       -6.45      9.10 o 
   0   8  14       29.37       35.99      8.04 o 
   1   8  14        7.29       -0.80      9.21 o 
   2   8  14        9.58        8.42      9.39 o 
   3   8  14        0.29        5.46      8.04 o 
   4   8  14        0.05        9.56     10.92 o 
   1   9  14        1.22       -0.37      7.64 o 
   2   9  14        5.78       -5.92      7.41 o 
   3   9  14        0.17       -4.60      6.99 o 
                                                 
